# Supplementary material for: Intake of Pyriproxyfen Through Contaminated Food by the Predator Ceraeochrysa claveri Navás, 1911 (Neuroptera: Chrysopidae): Evaluation of Long-Term Effects on Testes via Transcriptome Analysis
Source: Insects. 2025 May 28;16(6):567. doi: 10.3390/insects16060567 (PMC12192672; doi:10.3390/insects16060567)
Supplement: Supplementary file 1 [file insects-16-00567-s001.zip]

Archive with 3 entries (3 files):
- Table S3 - Gene ontology (GO) of the DEGs.pdf
- Table S1 - Pyriproxyfen DEGs.xlsm
- Table S2 - UniProt search.xlsx
