# Supplementary material for: Intake of Pyriproxyfen Through Contaminated Food by the Predator Ceraeochrysa claveri Navás, 1911 (Neuroptera: Chrysopidae): Evaluation of Long-Term Effects on Testes via Transcriptome Analysis
Source: Insects. 2025 May 28;16(6):567. doi: 10.3390/insects16060567 (PMC12192672; doi:10.3390/insects16060567)
Supplement: Supplementary file 1 [file insects-16-00567-s001.zip › Table S1 - Pyriproxyfen DEGs.xlsm]

## Sheet: 50mgvsCtl
Differentially expressed genes analysis – Pyriproxyfen 50mg vs. Control
Gene-id	Gene-symbol	id	logFC	logCPM	PValue	FDR	description
A0A834Y0Z1	LOC552795	TRINITY_DN2545_c0_g1_i1	-10.3505790191755	2.15380904921614	1.19785091711892e-18	1.38862065417928e-13	Cholinephosphotransferase 1
A0A7F5R4W8	LOC108734991	TRINITY_DN18627_c0_g1_i4	-3.12654627326808	2.09955760700555	7.81413476017684e-07	0.00517730643753091	Probable inactive serine/threonine-protein kinase bub1 isoform X1
	unknow	TRINITY_DN18184_c0_g1_i2	-3.99245816810396	-0.962364673335467	2.17592426453288e-06	0.010915312350581
	unknow	TRINITY_DN23518_c0_g1_i3	-4.26248980915856	-1.22731615874705	1.92064489747777e-05	0.0485613438948575
	unknow	TRINITY_DN1160_c1_g1_i13	-6.33701517738979	-1.57700210219348	8.70887935174748e-06	0.0288453013637337
novel	unknow	TRINITY_DN36979_c0_g1_i6	-6.56221903373465	-1.39348532550999	5.78399826233996e-06	0.021629541372904
	unknow	TRINITY_DN6703_c3_g1_i2	-6.63872953928322	-1.88854256153327	1.34031794039553e-06	0.0073989379789663
	unknow	TRINITY_DN27724_c0_g1_i3	-6.74099482567556	-1.01697311924936	1.35581215716994e-05	0.0407796462324856
	unknow	TRINITY_DN11415_c0_g1_i3	-6.75205981442829	-1.81105941226476	1.02163628450179e-06	0.00623337936406077
	unknow	TRINITY_DN2801_c0_g1_i1	-6.89274772908895	-0.922682025566986	7.56579311693138e-06	0.0265779434204057
T1HJR2	DMC1	TRINITY_DN32392_c0_g1_i4	-7.00411832490832	-1.53040038637551	9.34053872052893e-06	0.0292651700463794	Meiotic recombination protein dmc1
	unknow	TRINITY_DN24451_c0_g1_i2	-7.03070382822012	6.4752734301086	3.49719119447912e-06	0.0150153846818958
	unknow	TRINITY_DN9772_c0_g1_i5	-7.07665641304011	-1.5821887089302	1.9507307112834e-07	0.0020558218948749
	unknow	TRINITY_DN9785_c0_g1_i3	-7.23080761567204	-0.953185125490781	6.90525520240843e-06	0.025015581706075
	unknow	TRINITY_DN191_c0_g1_i5	-7.30430635179891	-1.41110697076276	2.26262897031055e-08	0.000367369343383928
	unknow	TRINITY_DN1355_c2_g1_i5	-7.40420620197958	-0.820970467857748	2.54075537223733e-06	0.0117815842912794
	unknow	TRINITY_DN25701_c0_g1_i1	-7.4419593426749	-1.18226276349048	1.7581469156036e-05	0.0473988231019217
	unknow	TRINITY_DN13994_c0_g2_i4	-7.45933685208057	-0.509204350241107	2.53519896060541e-08	0.000367369343383928
	unknow	TRINITY_DN886_c0_g1_i11	-7.48252264601387	0.253276069692187	1.03606015296245e-09	4.00354364307748e-05
	unknow	TRINITY_DN2475_c0_g1_i24	-7.52255706691368	-0.347239090982011	3.49185846177939e-07	0.00265072776711816
A0A834IJA8	Major facilitator superfamily (MFS) profile domain-containing protein	TRINITY_DN11621_c0_g2_i2	-7.55419368314846	-0.611437214531143	1.45873652239071e-05	0.0422763725236663	Major facilitator superfamily (MFS) profile domain-containing protein
A0A084VS76	HexA	TRINITY_DN6406_c0_g1_i3	-7.60333534536872	0.0372135883060161	9.04139845502643e-06	0.0291148099249276	AGAP001345-PA-like protein
	unknow	TRINITY_DN15011_c0_g1_i7	-7.86100005480116	-0.250212126515519	1.64844805298671e-08	0.000318496648317563
A0A2J7PKT1	LOC4814128	TRINITY_DN3094_c0_g1_i29	-7.90737481079492	0.557923620940574	1.17641015554113e-06	0.00681882618456304	WD repeat domain phosphoinositide-interacting protein 2
	unknow	TRINITY_DN6050_c0_g1_i1	-7.9779702773169	-0.0750608893023303	2.34545651002991e-09	5.90405819481267e-05
A0A8S9X9A4	chloroplast protein-transporting ATPase	TRINITY_DN4127_c0_g1_i4	-8.34793679341058	0.341923533727849	1.74349689276596e-06	0.00918711912685395	chloroplast protein-transporting ATPase
A0A2J7QP50	unknow	TRINITY_DN785_c0_g2_i4	-8.40815548829055	0.45319634330686	5.39540343977638e-06	0.0211770407253824
A0A7M6UVM6	FBPA	TRINITY_DN29009_c0_g1_i2	-8.62430359629696	-0.0195379658721678	1.66298380362108e-05	0.0470202586386774	Fructose-bisphosphate aldolase
A0A7J7A4F6	insulin receptor substrate	TRINITY_DN11005_c3_g1_i4	-8.95663413662815	-0.0163095883723425	8.18354362457341e-06	0.0279025140653617	insulin receptor substrate
	unknow	TRINITY_DN1060_c0_g1_i9	-9.15384547709813	0.161452877588264	2.25978207144165e-06	0.010915312350581
A0A6J0B309	UBR7	TRINITY_DN11034_c0_g1_i3	-9.34464839128486	1.31315748324622	2.23124571190644e-07	0.00215549491998722	E3 ubiquitin-protein ligase UBR7 isoform X1
A0A7F5RBW5	LOC725179	TRINITY_DN8225_c0_g1_i3	10.2568890521887	1.19545504032517	3.65851010764545e-07	0.00265072776711816	Inositol hexakisphosphate and diphosphoinositol-pentakisphosphate kinase
A0A7R9GXI9	LOC551272	TRINITY_DN19058_c0_g1_i6	10.2651650495721	1.63786562920488	2.54647714697853e-09	5.90405819481267e-05	Talin-1
A0A1W4WYD2	pab2	TRINITY_DN33145_c0_g1_i1	6.94280498763393	-0.772072178540528	4.84790266906936e-06	0.0200713558862334	Polyadenylate-binding protein 2
	unknow	TRINITY_DN22541_c0_g1_i4	7.04474969808684	-1.3062393396958	1.8400204700533e-05	0.0484786847753179
	unknow	TRINITY_DN13786_c1_g1_i18	7.18119772702853	-0.802805114432838	5.29793220400482e-08	0.000661232578199446
A0A6J1S461	DMC1	TRINITY_DN32392_c0_g1_i15	7.60622597854907	-0.913911169158105	3.03217834889689e-07	0.00251077362338729	Meiotic recombination protein DMC1/LIM15 homolog
	unknow	TRINITY_DN727_c0_g1_i12	7.81080662854015	0.570790696541939	2.92985659470931e-06	0.013063329061472
A0A6P3Y1T8	LOC409933	TRINITY_DN2075_c0_g1_i4	7.97888168908767	0.625660177581315	1.71333362702123e-05	0.0472904557252531	Glucose transporter type 1 isoform X2
	unknow	TRINITY_DN31410_c0_g1_i9	8.19463208440616	-0.274251275761214	8.03887961937411e-07	0.00517730643753091
	unknow	TRINITY_DN1358_c0_g1_i2	8.19772448150854	0.203907309809588	1.1566104163111e-10	6.70406095606402e-06
A0A6J0BJE3	LOC107220685	TRINITY_DN5566_c0_g1_i22	8.2685707356042	-0.640284972330864	1.92693771816801e-05	0.0485613438948575	Protein tumorous imaginal discs, mitochondrial-like isoform X2
	unknow	TRINITY_DN3992_c1_g1_i6	8.30528515553383	-0.600554076887842	1.37191501739639e-05	0.0407796462324856
A0A2J7Q4N6	ipk3	TRINITY_DN8154_c0_g1_i18	8.54492561598094	0.0342608088151622	2.54102091246173e-07	0.00226592607921568	kinase
A0A8K0GJF7	MLX-interacting	TRINITY_DN7952_c2_g1_i3	9.22570239584015	0.437068993115734	5.48031694150986e-06	0.0211770407253824	BHLH domain-containing protein
A0A894YZV6	srp54k	TRINITY_DN336_c0_g1_i2	9.95145616739879	1.65262064831228	5.70391955384854e-08	0.000661232578199446	Signal recognition particle 54 kDa protein
blue: down regulated; green: up regulated

## Sheet: 100mgvsCtl
Differentially expressed genes analysis – Pyriproxyfen 100 mg vs. Control
Gene-id	Gene-symbol	id	logFC	logCPM	PValue	FDR	description
		TRINITY_DN7603_c0_g1_i2	-11.7036387804545	3.11640357641903	1.08777121250431e-20	1.26100965580774e-15
A0A6J2X3K1	LOC115874684	TRINITY_DN1769_c0_g1_i2	-4.28187419850262	2.39330978740554	9.01286198588702e-06	0.0282385145561064	Galectin
		TRINITY_DN11163_c0_g1_i10	-4.30020247784356	0.168601673602132	2.44223154671892e-06	0.00943727114283125
		TRINITY_DN24451_c0_g1_i2	-6.32163045044749	6.4752734301086	1.67694968106663e-05	0.0445801362631018
		TRINITY_DN4444_c0_g1_i33	-6.5142603078654	-1.34436719199946	1.88923459468444e-05	0.0476111760050843
		TRINITY_DN6703_c3_g1_i2	-6.53988829472629	-1.88854256153327	2.14685176717894e-06	0.00858192889524089
		TRINITY_DN8417_c0_g1_i5	-6.57282249584988	-0.934694530812582	2.08840187849784e-06	0.00858192889524089
		TRINITY_DN11415_c0_g1_i3	-6.65313871141414	-1.81105941226476	1.94696216729741e-06	0.00835939022985629
		TRINITY_DN19544_c0_g1_i6	-6.70973053916519	-1.46058897946162	1.72137998927075e-05	0.0445801362631018
		TRINITY_DN3397_c0_g1_i2	-6.76062987226078	-1.61436827293902	7.5324755367105e-06	0.0242558266407973
A0A6J0B7K3	udkA Uridine kinase	TRINITY_DN5833_c0_g1_i11	-6.88833788450644	-1.17004433790251	1.19460676566431e-06	0.0062948174507455	Uridine kinase
		TRINITY_DN17780_c0_g1_i6	-6.91479728478093	-1.54132476842551	1.69121923203283e-05	0.0445801362631018
		TRINITY_DN11739_c0_g1_i3	-6.91955000090425	-0.632120907515193	1.02450432622746e-06	0.00565555659629737
		TRINITY_DN9772_c0_g1_i5	-6.97754286412913	-1.5821887089302	3.3193846539924e-07	0.00234275732553015
		TRINITY_DN191_c0_g1_i5	-7.20507969181891	-1.41110697076276	4.41074333410561e-08	0.000426099859791272
		TRINITY_DN2362_c0_g1_i15	-7.21576828110246	-0.523893978621571	4.17352540440894e-07	0.00254642161069216
		TRINITY_DN16036_c0_g1_i4	-7.24197434651496	-1.18036298543954	3.59291805774877e-06	0.012250371140076
		TRINITY_DN4821_c1_g1_i1	-7.27833247445537	-0.356375522407221	1.90520265333637e-08	0.000220862522790672
A0A6P4J309	LOC108079173	TRINITY_DN21819_c0_g1_i5	-7.42148223347037	-0.737014222270015	1.13729884236681e-08	0.000146491672889127	Desumoylating isopeptidase 2
A0A7J7A9Y2	cct2	TRINITY_DN124771_c0_g1_i3	-7.42878278003788	-0.757097767552567	4.93136645628732e-06	0.0163335310803304	T-complex protein 1 subunit beta
		TRINITY_DN9027_c0_g1_i2	-7.75014867168968	-0.245272800909203	2.95689051436436e-09	4.89686413954575e-05
A0A7R8VUK5	Glycosyltransferase-like protein large2	TRINITY_DN29058_c0_g1_i6	-7.7685595917068	-0.455051864637009	4.17535769190614e-11	1.61344171930637e-06	Glycosyltransferase-like protein large2
		TRINITY_DN19698_c0_g1_i2	-7.95072847738175	-0.0962629448685868	1.62382391230648e-06	0.00752973643432165
		TRINITY_DN12483_c0_g1_i4	-8.01606245236611	-0.110745394545767	5.65170892336483e-11	1.63795002162498e-06
A0A2J7QNW1	LOC113210784	TRINITY_DN4342_c6_g2_i3	-8.23791447837209	0.128132845196125	3.95453380636632e-09	5.73041607546027e-05	Integrin-linked protein kinase
A0A2J7PKT1	LOC4814128	TRINITY_DN3094_c0_g1_i11	-8.35698358697595	0.913043419499851	6.19241671354174e-13	3.5893104996702e-08	WD repeat domain phosphoinositide-interacting protein 2
D6X3A7	AGM1	TRINITY_DN3872_c0_g1_i11	-8.47768725846543	1.48330889323046	1.94014001319549e-06	0.00835939022985629	Phosphoacetylglucosamine mutase
A0A1B6CY28	Uncharacterized	TRINITY_DN16084_c0_g1_i6	-8.60497901815156	0.804552498841081	1.63823383428623e-10	3.25466290739926e-06
A0A8S3XB87	LOC552612	TRINITY_DN5895_c0_g1_i5	-8.60819620875199	0.436293068073059	1.34016454475608e-06	0.00647332979230805	(apollo) hypothetical protein
A0A7J7A4F6	Insulin receptor substrate 1	TRINITY_DN11005_c3_g1_i4	-8.85696221617868	-0.0163095883723425	1.0335678264391e-05	0.031115187094148	Insulin receptor substrate 1
		TRINITY_DN1060_c0_g1_i9	-9.0541470141902	0.161452877588264	2.87139219259706e-06	0.0107377100425486
E0VSA0	8234317	TRINITY_DN1533_c0_g1_i22	10.318373251825	1.33208331234792	3.75251302128113e-07	0.00241674346947242	V-type proton ATPase subunit G
		TRINITY_DN18969_c0_g1_i2	6.40924479889965	-1.63425903940724	1.98544936584771e-05	0.0489713198266514
	Glycosyltransferase-like protein large2	TRINITY_DN29058_c0_g1_i7	6.77493782473754	-1.78834364771607	3.08756476770536e-06	0.0109247005915663	Glycosyltransferase-like protein large2
		TRINITY_DN13786_c1_g1_i18	6.91643608553075	-0.802805114432838	3.43554289236345e-07	0.00234275732553015
		TRINITY_DN6034_c0_g1_i1	7.05635444398142	-1.60120980974754	1.0467818234665e-05	0.031115187094148
C1BS44	BPHL	TRINITY_DN6432_c0_g1_i5	7.07913907563457	-1.1729046860288	1.44805294535072e-05	0.0418954358235665	Valacyclovir hydrolase
A0A1W4WYD2	pab2	TRINITY_DN33145_c0_g1_i1	7.2176759267625	-0.772072178540528	1.30574819061868e-06	0.00647332979230805	Polyadenylate-binding protein 2
Q7KTX8	skd	TRINITY_DN5284_c0_g1_i3	7.31863178165228	-1.38827759411639	8.75624684954127e-08	0.000780828209446093	Mediator of RNA polymerase II transcription subunit 13
		TRINITY_DN1358_c0_g1_i2	8.15667830784418	0.203907309809588	1.68452093959902e-10	3.25466290739926e-06
A0A8K0C9Y2	Hemimethylated DNA-binding domain-containing protein	TRINITY_DN37160_c3_g1_i17	8.48326919112984	0.0518580300327438	1.48173219878735e-05	0.0418954358235665	Hemimethylated DNA-binding domain-containing protein
A0A7R9GXI9	Talin-1 isoform X1	TRINITY_DN19058_c0_g1_i6	8.76290092906921	1.63786562920488	3.42683968487649e-07	0.00234275732553015	Talin-1
		TRINITY_DN727_c0_g1_i12	9.03451554669836	0.570790696541939	3.91375851035918e-08	0.000412460335519908
A0A6L2PW18	rno PHD-type domain-containing protein	TRINITY_DN1558_c0_g1_i1	9.05504797520669	0.14243682046003	3.10987284579548e-06	0.0109247005915663	PHD-type domain-containing protein
A0A6P3Y1T8	LOC409933	TRINITY_DN2075_c0_g1_i4	9.06522085267747	0.625660177581315	9.59783209533578e-07	0.00556319141741948	Glucose transporter type 1 isoform X2
		TRINITY_DN10582_c0_g2_i3	9.36876665581597	0.830829614389122	1.73050578113588e-05	0.0445801362631018
A0A894YZV6	srp54	TRINITY_DN336_c0_g1_i2	9.4098558678924	1.65262064831228	2.63245762652878e-07	0.00217978773437839	Signal recognition particle 54 kDa protein
blue: down regulated; green: up regulated

## Sheet: 50mgvs100mg
Differentially expressed genes analysis – Pyriproxyfen 50 mg vs. 100 mg
Gene-id	Gene-symbol	id	logFC	logCPM	PValue	FDR	description
A0A834Y0Z1	LOC552795	TRINITY_DN2545_c0_g1_i1	-10.0435827987525	2.15380904921614	1.69745430130028e-17	1.96779087332537e-12	Cholinephosphotransferase 1
E0VSA0	8234317	TRINITY_DN1533_c0_g1_i22	-10.3067161658219	1.33208331234792	3.91140325403696e-07	0.0018893055567812	V-type proton ATPase subunit G
		TRINITY_DN3667_c0_g1_i8	-3.36009319708245	-0.327079609036876	2.5486731073406e-05	0.0461652310377448
W5JX83	AND_000258	TRINITY_DN28_c0_g1_i3	-4.19596058321583	0.933885996085539	1.11812636314002e-05	0.0244565880704471	Flavin-containing monooxygenase
		TRINITY_DN5144_c0_g1_i12	-4.37039533166068	-1.27820833163193	2.93835624684602e-06	0.00973233960776778
		TRINITY_DN12607_c0_g1_i6	-6.25880485394634	-1.83501918702516	4.71246811975936e-06	0.0134617253355051
	Glycosyltransferase-like protein large2	TRINITY_DN29058_c0_g1_i7	-6.76337867703349	-1.78834364771607	3.08756476770536e-06	0.00994247314613921
		TRINITY_DN27724_c0_g1_i3	-6.83105500535991	-1.01697311924936	1.00940206440795e-05	0.0229443026899129
		TRINITY_DN37253_c0_g2_i2	-6.87042364920458	-1.2293330411915	1.6656766196458e-06	0.00665845613134686
		TRINITY_DN4427_c0_g1_i6	-6.87874449184146	-1.13837621472523	4.48150957377975e-06	0.0134617253355051
		TRINITY_DN2801_c0_g1_i1	-6.90428047057225	-0.922682025566986	7.56579311693138e-06	0.0181755802345381
		TRINITY_DN6034_c0_g1_i1	-7.04477697126592	-1.60120980974754	1.1728048478641e-05	0.0247197408715442
		TRINITY_DN13994_c0_g2_i4	-7.30360064440451	-0.509204350241107	6.94158171465531e-08	0.000607692390674082
Q7KTX8	skd	TRINITY_DN5284_c0_g1_i3	-7.30703932673218	-1.38827759411639	1.01151199274329e-07	0.000689767878063284	Mediator of RNA polymerase II transcription subunit 13
		TRINITY_DN15011_c0_g1_i7	-7.46752154969492	-0.250212126515519	1.45263089869216e-07	0.000886303629272563
		TRINITY_DN13789_c0_g1_i7	-7.50353052022627	-0.811318879615171	5.53157474630855e-06	0.0152679365247754
		TRINITY_DN28225_c0_g1_i35	-7.55807924295339	-0.984065484272161	1.16523975215508e-05	0.0247197408715442
		TRINITY_DN1653_c0_g1_i10	-7.59557225818755	-0.585848873569039	1.58167125159435e-05	0.0316132450883322
		TRINITY_DN2475_c0_g1_i24	-7.61283774869016	-0.347239090982011	2.36336931256242e-07	0.00119119978664396
		TRINITY_DN3182_c2_g1_i13	-7.74639053397775	-0.330030407713861	1.60990219017944e-05	0.0316321222540241
		TRINITY_DN6050_c0_g1_i1	-7.75071508114774	-0.0750608893023303	1.06792713342271e-08	0.000154750651086452
		TRINITY_DN6009_c0_g1_i1	-7.91082313917855	-0.42137587578028	4.76106083842892e-06	0.0134617253355051
A0A1Y1L5D7	Covalently-linked cell wall protein	TRINITY_DN146357_c0_g1_i1	-8.24058623032527	-0.479973896596402	1.40311117411125e-05	0.0290459046375036	Covalently-linked cell wall protein
A0A084VS76	HexA	TRINITY_DN6406_c0_g1_i3	-8.27691094497325	0.0372135883060161	1.00540434921889e-06	0.00416258944955533	AGAP001345-PA-like protein
A0A8S9X9A4	chloroplast protein-transporting ATPase	TRINITY_DN4127_c0_g1_i4	-8.27746408182977	0.341923533727849	2.18156393588519e-06	0.00842999936104754	chloroplast protein-transporting ATPase
A0A2J7QP50	Uncharacterized protein	TRINITY_DN785_c0_g2_i4	-8.4670198426473	0.45319634330686	4.64407132780786e-06	0.0134617253355051
		TRINITY_DN886_c0_g1_i11	-8.68466221626145	0.253276069692187	2.82748700709783e-14	8.19448146962058e-10
A0A2J7PKT1	LOC4814128	TRINITY_DN3094_c0_g1_i29	-8.96399966084124	0.557923620940574	2.29685300391969e-08	0.00024205907393854	WD repeat domain phosphoinositide-interacting protein 2
A0A6L2PW18	rno	TRINITY_DN1558_c0_g1_i1	-9.04340369707671	0.14243682046003	3.2222991765306e-06	0.010095898765905	PHD-type domain-containing protein
Q9VBX2	Mocs2	TRINITY_DN3781_c0_g1_i27	-9.25252822134116	0.63016063118777	7.11965312696142e-06	0.0176235211249128	Molybdopterin synthase catalytic subunit
A0A6J0B309	UBR7	TRINITY_DN11034_c0_g1_i3	-9.33684250665681	1.31315748324622	2.34989824407066e-07	0.00119119978664396	E3 ubiquitin-protein ligase UBR7 isoform X1
D6X3A7	AGM1	TRINITY_DN3872_c0_g1_i11	10.03145735073	1.48330889323046	1.99063941263904e-08	0.00023638656575788	Phosphoacetylglucosamine mutase
A0A7F5RBW5	LOC725179	TRINITY_DN8225_c0_g1_i3	10.1454376333364	1.19545504032517	4.80056794302801e-07	0.00222604255745386	Inositol hexakisphosphate and diphosphoinositol-pentakisphosphate kinase
		TRINITY_DN7603_c0_g1_i2	10.154558849613	3.11640357641903	7.17407621755633e-16	2.77220653198812e-11
		TRINITY_DN11163_c0_g1_i10	4.31437136149309	0.168601673602132	2.44223154671892e-06	0.0088474416964043
A0A6J2X3K1	LOC115874684	TRINITY_DN1769_c0_g1_i2	4.32853049019895	2.39330978740554	8.00217125092634e-06	0.0185531940886977	Galectin
A0A140KPR8	hpgd	TRINITY_DN107326_c0_g1_i2	6.40288032198779	-1.41834814329185	7.14512268922333e-06	0.0176235211249128	15-hydroxyprostaglandin dehydrogenase [NAD+]
A0A6P4J309	LOC108079173	TRINITY_DN21819_c0_g1_i5	6.54660822468493	-0.737014222270015	2.56624666487964e-06	0.00901499123857082	Desumoylating isopeptidase 2
A0A1B0FHL1	Rhomboid-like protein	TRINITY_DN3789_c1_g1_i2	6.65444197319084	-1.66090902907634	2.90381423497929e-06	0.00973233960776778	Rhomboid-like protein
A0A6P7G295	LOC114333481	TRINITY_DN8480_c0_g1_i1	6.8198169034339	-1.43882578059446	6.18862048028517e-06	0.016305045859035	Calcyclin-binding protein
A0A7R8VUK5	Glycosyltransferase-like protein large2	TRINITY_DN29058_c0_g1_i6	6.8297760334599	-0.455051864637009	9.14539892302729e-08	0.000662618447219289
		TRINITY_DN22091_c1_g1_i1	6.88736891405282	-1.48678323236815	7.86310737894108e-08	0.000607692390674082
		TRINITY_DN8417_c0_g1_i5	7.01543770506659	-0.934694530812582	1.26812084855048e-07	0.000816712097161461
		TRINITY_DN19021_c0_g1_i1	7.10907915961526	-1.20727190506668	1.03413355886062e-05	0.0230544167200916
		TRINITY_DN6422_c0_g1_i3	7.31450102638207	-0.739769526370584	7.68251670455605e-06	0.0181755802345381
A0A921YYL8	LOC111601668	TRINITY_DN1641_c2_g1_i2	7.33155322077195	-1.12955357833908	1.63166186103846e-07	0.000945760164513722	BTB domain-containing protein
		TRINITY_DN2362_c0_g1_i15	7.36403978481786	-0.523893978621571	1.89759393233905e-07	0.00104752606762065
		TRINITY_DN11739_c0_g1_i3	7.37741630845932	-0.632120907515193	7.8324074081844e-08	0.000607692390674082
		TRINITY_DN12483_c0_g1_i4	7.45358220044231	-0.110745394545767	3.98642515534289e-09	6.60186175083257e-05
		TRINITY_DN9027_c0_g1_i2	7.46099515047817	-0.245272800909203	2.0391160374539e-08	0.00023638656575788
A0A6J2YBX7	Sesn	TRINITY_DN2830_c0_g1_i1	7.46547039390489	-0.540648657268539	2.25429719209311e-05	0.0428412551296042	Sestrin homolog isoform X1
		TRINITY_DN19698_c0_g1_i2	7.58948834565742	-0.0962629448685868	5.84770816883769e-06	0.0157651492367599
A0A7J6ZK76	CREB-regulated transcription coactivator 1	TRINITY_DN23694_c0_g1_i1	7.66256597292129	-0.859216241110778	6.00033602186648e-07	0.0025762776061885	CREB-regulated transcription coactivator 1
		TRINITY_DN4821_c1_g1_i1	7.66936262232651	-0.356375522407221	1.40656465887019e-09	2.7176235774031e-05
A0A2J7QNW1	LOC113210784	TRINITY_DN4342_c6_g2_i3	7.76986794357084	0.128132845196125	4.68879371702389e-08	0.000452960917033093	Integrin-linked protein kinase
		TRINITY_DN3182_c2_g1_i8	7.79824122682125	-0.148350928412756	2.40164863451862e-05	0.0449054063879363
A0A8S3XB87	LOC552612	TRINITY_DN5895_c0_g1_i5	8.04078117513373	0.436293068073059	6.90551451841837e-06	0.0176235211249128	(apollo) hypothetical protein
D2A0T7	guf1	TRINITY_DN11551_c0_g1_i2	8.14613821947302	-0.11549719627893	2.4127657433343e-06	0.0088474416964043	Translation factor GUF1 homolog, mitochondrial
A0A6J0BJE3	tid	TRINITY_DN5566_c0_g1_i22	8.15740080028473	-0.640284972330864	2.5486371473976e-05	0.0461652310377448	Protein tumorous imaginal discs, mitochondrial-like isoform X2
		TRINITY_DN3992_c1_g1_i6	8.19410533228773	-0.600554076887842	1.8770216865536e-05	0.0362659360059022
A0A8K0D829	LOC552578	TRINITY_DN28608_c0_g1_i4	8.42542531916994	-0.133673948239282	1.46414709463081e-05	0.0297776694898547	Uncharacterized protein
A0A8S9X9A4	chloroplast protein-transporting ATPase	TRINITY_DN4127_c0_g1_i8	8.4901053464253	-0.201191705292513	5.85617116844948e-07	0.0025762776061885	chloroplast protein-transporting ATPase
A0A1B6CY28	Uncharacterized protein	TRINITY_DN16084_c0_g1_i6	8.87938811696508	0.804552498841081	3.23164766199935e-11	7.49263973729873e-07
A0A2J7PKT1	LOC4814128	TRINITY_DN3094_c0_g1_i11	9.23540912480811	0.913043419499851	1.72058363777146e-16	9.97301893961469e-12	WD repeat domain phosphoinositide-interacting protein 2
blue: down regulated; green: up regulated

## Sheet: GOs-DEGs 50vsCtl
Down 50 vs. Control				Up 50 vs. Control
Biological Process	Molecular Function	Cellular Component		Biological Process	Molecular Function	Cellular Component
actin polymerization or depolymerization	actin binding	autophagosome		animal organ morphogenesis	7S RNA binding	basolateral plasma membrane
aging	acyltransferase activity, transferring groups other than amino-acyl groups	cell cortex		carbohydrate transport	actin binding	chromatin
apoptotic cell clearance	ATP binding	chromatin		cell adhesion	actin filament binding	chromosome
autophagosome assembly	ATP-dependent activity, acting on DNA	condensed nuclear chromosome		cell motility	ATP binding	condensed nuclear chromosome
autophagy	ATP-dependent DNA damage sensor activity	cytoplasm		chaperone-mediated protein folding	ATP-dependent activity, acting on DNA	cytoplasm
autophagy of mitochondrion	DEAD/H-box RNA helicase binding	cytosol		chromatin organization	ATP-dependent DNA damage sensor activity	cytoskeleton
autophagy of nucleus	DNA binding	extracellular matrix		chromosome organization involved in meiotic cell cycle	DEAD/H-box RNA helicase binding	cytosol
cell motility	DNA strand exchange activity	extracellular space		DNA recombinase assembly	diphosphoinositol-pentakisphosphate kinase activity	endoplasmic reticulum
cellular response to starvation	double-stranded DNA binding	extrinsic component of membrane		DNA recombination	DNA strand exchange activity	focal adhesion
cellular response to toxic substance	fructose-bisphosphate aldolase activity	germ cell nucleus		DNA repair	double-stranded DNA binding	germ cell nucleus
chromosome organization involved in meiotic cell cycle	identical protein binding	glycosome		DNA unwinding involved in DNA replication	endoplasmic reticulum signal peptide binding	membrane
dauer larval development	insulin receptor binding	heterochromatin		double-strand break repair	GTP binding	mitochondrial outer membrane
defense response to virus	insulin-like growth factor receptor binding	host cell plasma membrane		double-strand break repair via homologous recombination	GTPase activity	mitochondrion
determination of adult lifespan	ligase activity	intracellular membrane-bounded organelle		double-strand break repair via synthesis-dependent strand annealing	guanyl-nucleotide exchange factor activity	nuclear speck
DNA recombinase assembly	nutrient reservoir activity	larval serum protein complex		embryo development ending in birth or egg hatching	heat shock protein binding	nucleus
DNA recombination	phosphatidylinositol 3-kinase binding	M band		female meiotic nuclear division	hexose transmembrane transporter activity	phagocytic vesicle
DNA repair	phosphatidylinositol-3-phosphate binding	membrane		germarium-derived oocyte fate determination	Hsp70 protein binding	recycling endosome
DNA unwinding involved in DNA replication	phosphatidylinositol-3,5-bisphosphate binding	nucleus		glucose homeostasis	identical protein binding	ruffle
double-strand break repair	phosphatidylinositol-4-phosphate binding	phagocytic vesicle		glucose transmembrane transport	inositol heptakisphosphate kinase activity	signal recognition particle
double-strand break repair via homologous recombination	phosphatidylinositol-5-phosphate binding	phagocytic vesicle membrane		inositol metabolic process	inositol hexakisphosphate 1-kinase activity	signal recognition particle, endoplasmic reticulum targeting
double-strand break repair via synthesis-dependent strand annealing	phosphotransferase activity, for other substituted phosphate groups	phagophore assembly site membrane		inositol phosphate biosynthetic process	inositol hexakisphosphate 3-kinase activity	site of double-strand break
embryo development ending in birth or egg hatching	SH2 domain binding	sarcomere		intracellular mRNA localization	inositol hexakisphosphate 5-kinase activity
embryonic morphogenesis	single-stranded DNA binding	site of double-strand break		intrinsic apoptotic signaling pathway in response to DNA damage by p53 class mediator	inositol hexakisphosphate kinase activity
female meiotic nuclear division	single-stranded DNA helicase activity	striated muscle dense body		meiosis I	inositol tetrakisphosphate kinase activity
fructose 1,6-bisphosphate metabolic process	ubiquitin protein ligase activity	Z disc		meiotic chromosome condensation	inositol-1,3,4,5,6-pentakisphosphate kinase activity
fructose metabolic process	zinc ion binding			mitochondrion organization	inositol-1,4,5-trisphosphate 3-kinase activity
germ cell proliferation				mitotic recombination	kinase activity
germ-line stem cell division				mitotic recombination-dependent replication fork processing	metal ion binding
germ-line stem-cell niche homeostasis				monosaccharide transmembrane transport	monooxygenase activity
germarium-derived oocyte fate determination				mRNA polyadenylation	oxidoreductase activity, acting on paired donors, with incorporation or reduction of molecular oxygen
glucose homeostasis				negative regulation of apoptotic process	patched binding
glycolytic process				negative regulation of smoothened signaling pathway	poly(A) binding
glycophagy				nematode larval development	protein dimerization activity
growth of a germarium-derived egg chamber				neuron differentiation	RNA binding
insulin receptor signaling pathway				oocyte fate determination	single-stranded DNA binding
insulin-like growth factor receptor signaling pathway				oocyte karyosome formation	single-stranded DNA helicase activity
intracellular mRNA localization				oogenesis	structural constituent of cytoskeleton
intrinsic apoptotic signaling pathway in response to DNA damage by p53 class mediator				phosphorylation	transmembrane transporter activity
larval midgut cell programmed cell death				polarity specification of anterior/posterior axis	unfolded protein binding
lipid homeostasis				polarity specification of dorsal/ventral axis
long-term synaptic potentiation				positive regulation of DNA ligation
male germ-line stem cell asymmetric division				positive regulation of peptide hormone secretion
meiosis I				protein folding
meiotic chromosome condensation				reciprocal meiotic recombination
mesoderm development				regulation of double-strand break repair via homologous recombination
mitotic recombination				response to heat
mitotic recombination-dependent replication fork processing				response to sucrose
multicellular organism growth				sorocarp spore cell differentiation
negative regulation of apoptotic process				SRP-dependent cotranslational protein targeting to membrane
negative regulation of entry into reproductive diapause				SRP-dependent cotranslational protein targeting to membrane, translocation
negative regulation of phosphatidylinositol 3-kinase signaling				strand invasion
negative regulation of triglyceride catabolic process				system development
olfactory learning				triglyceride homeostasis
oocyte fate determination
oocyte karyosome formation
oogenesis
phospholipid biosynthetic process
plasma membrane repair
polarity specification of anterior/posterior axis
polarity specification of dorsal/ventral axis
positive regulation of autophagy
positive regulation of border follicle cell migration
positive regulation of cell population proliferation
positive regulation of cell size
positive regulation of DNA ligation
positive regulation of growth
positive regulation of immune response
positive regulation of multicellular organism growth
positive regulation of organ growth
positive regulation of phosphatidylinositol 3-kinase signaling
positive regulation of triglyceride lipase activity
primary spermatocyte growth
programmed cell death
protein catabolic process
protein homotetramerization
protein import
protein kinase B signaling
protein lipidation
protein localization to phagophore assembly site
protein targeting
reciprocal meiotic recombination
regulation of autophagy
regulation of defense response to virus
regulation of double-strand break repair via homologous recombination
regulation of tube length, open tracheal system
response to anoxia
response to starvation
sorocarp spore cell differentiation
strand invasion
vitellogenesis
xenophagy

## Sheet: GOs-DEGs 100vsCtl
Down 100 vs. Control				Up 100 vs. Control
Biological Process	Molecular Function	Cellular Component		Biological Process	Molecular Function	Cellular Component
actin filament polymerization	ATP binding	actin cytoskeleton		animal organ morphogenesis	7S RNA binding	basolateral plasma membrane
aging	ATP hydrolysis activity	adherens junction		carbohydrate transport	acetyltransferase activator activity	chromatin
apoptotic cell clearance	ATP-dependent protein folding chaperone	autophagosome		cell adhesion	actin binding	chromosome
autophagosome assembly	cytidine kinase activity	basal plasma membrane		cell fate commitment	actin filament binding	condensed chromosome
autophagy	glycosyltransferase activity	cell cortex		chaeta development	chromatin binding	core mediator complex
autophagy of mitochondrion	GTP binding	chaperonin-containing T-complex		chromatin organization	endoplasmic reticulum signal peptide binding	cytoplasm
autophagy of nucleus	GTPase activity	cytosol		compound eye development	glycosyltransferase activity	cytoskeleton
carbohydrate metabolic process	insulin receptor binding	cytosolic large ribosomal subunit		compound eye photoreceptor development	GTP binding	endoplasmic reticulum
cell-cell signaling	insulin-like growth factor receptor binding	extrinsic component of membrane		glucose homeostasis	GTPase activity	focal adhesion
cell-matrix adhesion	integrin binding	focal adhesion		glucose transmembrane transport	guanyl-nucleotide exchange factor activity	histone methyltransferase complex
cellular response to starvation	intramolecular transferase activity, phosphotransferases	host cell presynaptic membrane		histone H3-K79 methylation	hexose transmembrane transporter activity	mediator complex
cellular response to toxic substance	kinase activity	integrin complex		imaginal disc-derived leg segmentation	histone binding	membrane
CTP salvage	magnesium ion binding	intracellular membrane-bounded organelle		larval somatic muscle development	hydrolase activity	MOZ/MORF histone acetyltransferase complex
dauer larval development	methyltransferase activity	M band		monosaccharide transmembrane transport	metal ion binding	nuclear speck
defense response to virus	phosphatidylinositol 3-kinase binding	membrane		mRNA polyadenylation	methylated histone binding	nucleoplasm
determination of adult lifespan	phosphatidylinositol-3-phosphate binding	other organism cell membrane		ncRNA-mediated post-transcriptional gene silencing	monooxygenase activity	nucleus
embryo development ending in birth or egg hatching	phosphatidylinositol-3,5-bisphosphate binding	phagocytic vesicle		neuron differentiation	nucleosome binding	phagocytic vesicle
embryonic morphogenesis	phosphatidylinositol-4-phosphate binding	phagocytic vesicle membrane		positive regulation of canonical Wnt signaling pathway	oxidoreductase activity, acting on paired donors, with incorporation or reduction of molecular oxygen	recycling endosome
exocytosis	phosphatidylinositol-5-phosphate binding	phagophore assembly site membrane		positive regulation of peptide hormone secretion	poly(A) binding	ribonucleoprotein complex
germ cell proliferation	phosphoacetylglucosamine mutase activity	striated muscle dense body		positive regulation of transcription by RNA polymerase II	RNA binding	ribosome
germ-line stem cell division	protein kinase activity			regulation of transcription by RNA polymerase II	structural constituent of cytoskeleton	ruffle
germ-line stem-cell niche homeostasis	protein-macromolecule adaptor activity			sex comb development	transcription coactivator activity	signal recognition particle
glucose homeostasis	SH2 domain binding			SRP-dependent cotranslational protein targeting to membrane	transcription coregulator activity	signal recognition particle, endoplasmic reticulum targeting
glycophagy	unfolded protein binding			SRP-dependent cotranslational protein targeting to membrane, translocation	transmembrane transporter activity
growth of a germarium-derived egg chamber	uracil phosphoribosyltransferase activity			system development
insulin receptor signaling pathway	uridine kinase activity			transcription initiation at RNA polymerase II promoter
insulin-like growth factor receptor signaling pathway				wing disc dorsal/ventral pattern formation
integrin-mediated signaling pathway
intein-mediated protein splicing
larval midgut cell programmed cell death
lipid homeostasis
long-term synaptic potentiation
male germ-line stem cell asymmetric division
methylation
mitochondrion organization
multicellular organism growth
muscle cell cellular homeostasis
myofibril assembly
negative regulation of entry into reproductive diapause
negative regulation of phosphatidylinositol 3-kinase signaling
negative regulation of triglyceride catabolic process
olfactory learning
oogenesis
organonitrogen compound metabolic process
phosphorylation
plasma membrane repair
positive regulation of autophagy
positive regulation of border follicle cell migration
positive regulation of cell population proliferation
positive regulation of cell size
positive regulation of establishment of protein localization
positive regulation of growth
positive regulation of immune response
positive regulation of locomotion
positive regulation of multicellular organism growth
positive regulation of myosin II filament organization
positive regulation of organ growth
positive regulation of phosphatidylinositol 3-kinase signaling
positive regulation of protein localization
positive regulation of sarcomere organization
positive regulation of triglyceride lipase activity
primary metabolic process
primary spermatocyte growth
programmed cell death
protein autoprocessing
protein catabolic process
protein folding
protein kinase B signaling
protein lipidation
protein localization to phagophore assembly site
protein phosphorylation
pyrimidine-containing compound salvage
regulation of actin cytoskeleton organization
regulation of autophagy
regulation of defense response to virus
regulation of tube length, open tracheal system
response to anoxia
response to starvation
striated muscle cell development
substrate adhesion-dependent cell spreading
system development
UDP-N-acetylglucosamine biosynthetic process
UMP salvage
vitellogenesis
xenophagy

## Sheet: GOs-DEGs 50vs100
Down 50 mg vs. 100 mg				Up 50 mg vs. 100 mg
Biological Process	Molecular Function	Cellular Component		Biological Process	Molecular Function	Cellular Component
amide catabolic process	acetyltransferase activator activity	ATAC complex		actin filament polymerization	ATP binding	actin cytoskeleton
apoptotic cell clearance	acyltransferase activity, transferring groups other than amino-acyl groups	autophagosome		apoptotic cell clearance	delayed rectifier potassium channel activity	adherens junction
autophagosome assembly	ATP binding	chromatin		autophagosome assembly	diphosphoinositol-pentakisphosphate kinase activity	autophagosome
autophagy	bis(5'-adenosyl)-triphosphatase activity	chromosome		autophagy	glycosyltransferase activity	axon
autophagy of mitochondrion	chromatin binding	condensed chromosome		autophagy of mitochondrion	GTP binding	basal plasma membrane
autophagy of nucleus	deaminated glutathione amidase activity	core mediator complex		autophagy of nucleus	GTPase activity	chromosome
cell fate commitment	flavin adenine dinucleotide binding	cytosol		carbohydrate metabolic process	heat shock protein binding	cytoplasm
cellular response to starvation	glycosyltransferase activity	extracellular space		cell-cell signaling	Hsp70 protein binding	cytosol
cellular response to toxic substance	histone binding	extrinsic component of membrane		cell-matrix adhesion	inositol heptakisphosphate kinase activity	dendrite membrane
chaeta development	hydrolase activity, acting on carbon-nitrogen (but not peptide) bonds, in linear amides	histone methyltransferase complex		cellular response to leucine	inositol hexakisphosphate 1-kinase activity	extrinsic component of membrane
chromatin organization	ligase activity	larval serum protein complex		cellular response to leucine starvation	inositol hexakisphosphate 3-kinase activity	focal adhesion
chromatin remodeling	metal ion binding	mediator complex		cellular response to starvation	inositol hexakisphosphate 5-kinase activity	host cell presynaptic membrane
compound eye development	methylated histone binding	membrane		cellular response to toxic substance	inositol hexakisphosphate kinase activity	integrin complex
compound eye photoreceptor development	molybdopterin synthase activity	molybdopterin synthase complex		chaperone-mediated protein folding	inositol-1,3,4,5,6-pentakisphosphate kinase activity	M band
dauer larval development	N,N-dimethylaniline monooxygenase activity	MOZ/MORF histone acetyltransferase complex		chromatin organization	integrin binding	membrane
defense response to virus	NADP binding	nucleoplasm		dauer larval development	intramolecular transferase activity, phosphotransferases	mitochondrial inner membrane
determination of adult lifespan	nucleosome binding	nucleus		defense response to virus	kinase activity	mitochondrial matrix
embryo development ending in birth or egg hatching	nucleotide binding	phagocytic vesicle		determination of adult lifespan	leucine binding	mitochondrial outer membrane
embryonic morphogenesis	nutrient reservoir activity	phagocytic vesicle membrane		embryo development ending in birth or egg hatching	magnesium ion binding	mitochondrion
germ cell proliferation	phosphatidylinositol-3-phosphate binding	phagophore assembly site membrane		embryonic morphogenesis	metal ion binding	neuronal cell body membrane
germ-line stem cell division	phosphatidylinositol-3,5-bisphosphate binding	polytene chromosome		exocytosis	methyltransferase activity	nucleus
glycophagy	phosphatidylinositol-4-phosphate binding	ribonucleoprotein complex		germ cell proliferation	mitochondrial ribosome binding	other organism cell membrane
histone H3-K79 methylation	phosphatidylinositol-5-phosphate binding	ribosome		germ-line stem cell division	oxidoreductase activity, acting on peroxide as acceptor	phagocytic vesicle
imaginal disc-derived leg segmentation	phosphotransferase activity, for other substituted phosphate groups			glycophagy	patched binding	phagocytic vesicle membrane
larval midgut cell programmed cell death	transcription coactivator activity			inositol metabolic process	peroxidase activity	phagophore assembly site membrane
larval somatic muscle development	transcription coregulator activity			inositol phosphate biosynthetic process	phosphatidylinositol-3-phosphate binding	striated muscle dense body
Mo-molybdopterin cofactor biosynthetic process	ubiquitin protein ligase activity			integrin-mediated signaling pathway	phosphatidylinositol-3,5-bisphosphate binding	voltage-gated potassium channel complex
molybdopterin cofactor biosynthetic process	zinc ion binding			intein-mediated protein splicing	phosphatidylinositol-4-phosphate binding
ncRNA-mediated post-transcriptional gene silencing				larval midgut cell programmed cell death	phosphatidylinositol-5-phosphate binding
negative regulation of phosphatidylinositol 3-kinase signaling				methylation	phosphoacetylglucosamine mutase activity
nitrogen compound metabolic process				mitochondrion organization	protein kinase activity
nucleobase-containing compound metabolic process				monoatomic ion transmembrane transport	protein-macromolecule adaptor activity
phospholipid biosynthetic process				multicellular organism aging	ribosome binding
plasma membrane repair				muscle cell cellular homeostasis	unfolded protein binding
positive regulation of autophagy				myofibril assembly	voltage-gated monoatomic cation channel activity
positive regulation of canonical Wnt signaling pathway				negative regulation of apoptotic process	voltage-gated monoatomic ion channel activity
positive regulation of transcription by RNA polymerase II				negative regulation of cell growth	voltage-gated potassium channel activity
positive regulation of triglyceride lipase activity				negative regulation of phosphatidylinositol 3-kinase signaling
programmed cell death				negative regulation of smoothened signaling pathway
protein catabolic process				negative regulation of TORC1 signaling
protein import				nematode larval development
protein lipidation				phosphorylation
protein localization to phagophore assembly site				plasma membrane repair
protein targeting				positive regulation of autophagy
regulation of autophagy				positive regulation of establishment of protein localization
regulation of defense response to virus				positive regulation of locomotion
regulation of transcription by RNA polymerase II				positive regulation of macroautophagy
sex comb development				positive regulation of myosin II filament organization
transcription initiation at RNA polymerase II promoter				positive regulation of protein localization
wing disc dorsal/ventral pattern formation				positive regulation of sarcomere organization
xenophagy				positive regulation of translation
				positive regulation of triglyceride lipase activity
				potassium ion transmembrane transport
				potassium ion transport
				programmed cell death
				protein autoprocessing
				protein catabolic process
				protein folding
				protein homooligomerization
				protein import
				protein lipidation
				protein localization to phagophore assembly site
				protein phosphorylation
				protein targeting
				regulation of actin cytoskeleton organization
				regulation of autophagy
				regulation of defense response to virus
				regulation of monoatomic ion transmembrane transport
				regulation of reactive oxygen species metabolic process
				regulation of response to reactive oxygen species
				response to heat
				sleep
				striated muscle cell development
				substrate adhesion-dependent cell spreading
				system development
				translation
				UDP-N-acetylglucosamine biosynthetic process
				xenophagy
