# Supplementary material for: Intake of Pyriproxyfen Through Contaminated Food by the Predator Ceraeochrysa claveri Navás, 1911 (Neuroptera: Chrysopidae): Evaluation of Long-Term Effects on Testes via Transcriptome Analysis
Source: Insects. 2025 May 28;16(6):567. doi: 10.3390/insects16060567 (PMC12192672; doi:10.3390/insects16060567)
Supplement: Supplementary file 1 [file insects-16-00567-s001.zip › Table S2 - UniProt search.xlsx]

## Sheet: Summary
#Annotation summary
Number of query sequences:	228406
With Annotations	19985
With GENENAME	19312
With DESCRIPTION	19912
With ENZYME	6593
With GO	19290
With KEYWORD	18885
With PATHWAY	1903
Annotator a1	0
Annotator a2	0
Annotator a3	6211
Annotator a12	1626
Annotator a123	12148
#UniProt Pathways
Protein modification	526
Carbohydrate degradation	186
Lipid metabolism	180
Carbohydrate metabolism	118
Amino-acid biosynthesis	94
Cofactor biosynthesis	88
Amino-acid degradation	88
Purine metabolism	82
Pyrimidine metabolism	79
Nucleotide-sugar biosynthesis	58
Glycolipid biosynthesis	48
Phospholipid metabolism	38
Glycan biosynthesis	37
Carbohydrate biosynthesis	33
tRNA modification	29
Porphyrin-containing compound metabolism	29
Sulfur metabolism	29
Energy metabolism	24
Polyol metabolism	23
Metabolic intermediate biosynthesis	22
One-carbon metabolism	16
Isoprenoid biosynthesis	15
Amine and polyamine biosynthesis	12
Catecholamine biosynthesis	11
Alcohol metabolism	11
Metabolic intermediate metabolism	11
Fermentation	11
Nitrogen metabolism	10
Amino-acid metabolism	10
Genetic information processing	10
Aromatic compound metabolism	9
Cofactor metabolism	9
Glycan metabolism	8
Protein biosynthesis	7
Secondary metabolite metabolism	6
Protein degradation	6
Glycerolipid metabolism	5
Aminoacyl-tRNA biosynthesis	5
Sphingolipid metabolism	4
Steroid biosynthesis	3
Ketone metabolism	2
Pigment biosynthesis	2
Organosulfur biosynthesis	2
Signal transduction	2
Carbohydrate acid metabolism	1
Hormone biosynthesis	1
Quinol/quinone metabolism	1
Steroid metabolism	1
Organosulfur degradation	1
Pheromone biosynthesis	1
#UniProt Keyword categories
#Category "Biological_process"
Transcription	1884
Transport	1509
Cell cycle	566
Differentiation	522
Ubl conjugation pathway	487
Neurogenesis	487
Lipid metabolism	444
mRNA processing	443
Protein biosynthesis	432
Chemotaxis	416
Sensory transduction	406
DNA damage	309
Stress response	256
Meiosis	208
Glycolysis	206
DNA recombination	206
Carbohydrate metabolism	179
Cell adhesion	179
Ribosome biogenesis	170
tRNA processing	160
Tricarboxylic acid cycle	155
rRNA processing	154
Behavior	143
Immunity	141
DNA replication	135
Translation regulation	131
Autophagy	128
Apoptosis	124
Wnt signaling pathway	103
DNA integration	100
Biological rhythms	93
RNA-mediated gene silencing	86
Endocytosis	84
Phagocytosis	80
Notch signaling pathway	76
Growth regulation	75
Amino-acid biosynthesis	73
Cilium biogenesis/degradation	68
One-carbon metabolism	67
Exocytosis	62
Nucleotide metabolism	59
ATP synthesis	57
Digestion	46
GPI-anchor biosynthesis	46
Purine biosynthesis	43
Gluconeogenesis	41
Necrosis	38
Chromosome partition	36
cGMP biosynthesis	36
Heme biosynthesis	33
Nonsense-mediated mRNA decay	33
Neurotransmitter degradation	32
Antiviral defense	32
Pyrimidine biosynthesis	32
Ubiquinone biosynthesis	31
Detoxification	29
Porphyrin biosynthesis	28
Hydrogen peroxide	26
Peroxisome biogenesis	26
DNA condensation	25
cAMP biosynthesis	24
Purine salvage	23
Isoprene biosynthesis	22
Phenylalanine catabolism	22
Molybdenum cofactor biosynthesis	21
Nucleotide biosynthesis	21
Tetrahydrobiopterin biosynthesis	20
Pentose shunt	20
Gastrulation	19
Neurotransmitter biosynthesis	19
Pyridine nucleotide biosynthesis	19
Luminescence	18
Steroidogenesis	18
Catecholamine biosynthesis	18
Glutathione biosynthesis	16
Purine metabolism	15
Glyoxylate bypass	15
Melanin biosynthesis	13
Collagen degradation	12
Tyrosine catabolism	12
Myogenesis	12
Polyamine biosynthesis	12
Gluconate utilization	12
Glycogen biosynthesis	11
DNA synthesis	11
Deoxyribonucleotide synthesis	10
Serotonin biosynthesis	10
Catecholamine metabolism	9
Iron storage	9
Fertilization	9
Cell shape	8
Unfolded protein response	7
Glycerol metabolism	7
Insecticide resistance	7
Hypusine biosynthesis	6
Branched-chain amino acid catabolism	6
Sporulation	6
Spermidine biosynthesis	5
DNA excision	5
Cytolysis	5
Urea cycle	4
Flight	4
Antibiotic resistance	4
Proline metabolism	4
Transposition	4
Inositol biosynthesis	4
Pyridoxine biosynthesis	3
Arginine metabolism	3
Carnitine biosynthesis	3
Aromatic hydrocarbons catabolism	3
Diaminopimelate biosynthesis	2
Hemolymph clotting	2
Virulence	2
Host-virus interaction	1
Cell wall biogenesis/degradation	1
Pheromone response	1
Menaquinone biosynthesis	1
Histidine metabolism	1
Photosynthesis	1
Carbon dioxide fixation	1
Inflammatory response	1
Riboflavin biosynthesis	1
Tryptophan catabolism	1
Queuosine biosynthesis	1
Leukotriene biosynthesis	1
#Category "Cellular_component"
Membrane	3724
Nucleus	2962
Cytoplasm	2753
Mitochondrion	846
Endoplasmic reticulum	836
Cell projection	587
Secreted	480
Golgi apparatus	415
Microtubule	379
Chromosome	346
Endosome	298
Cytoplasmic vesicle	262
Spliceosome	250
Proteasome	198
Cell junction	185
Peroxisome	165
Lysosome	145
Cuticle	137
DNA-directed RNA polymerase	136
Dynein	122
Vacuole	113
Plastid	69
Virion	68
Centromere	65
Glycosome	61
Lipid droplet	40
Sarcoplasmic reticulum	34
Kinetochore	31
Signal recognition particle	25
Signalosome	24
Hydrogenosome	20
Exosome	14
Thick filament	11
Primosome	5
Amyloid	3
Thylakoid	2
Intermediate filament	2
Nematocyst	2
Host nucleus	1
Host cytoplasm	1
#Category "Developmental_stage"
Merozoite	28
Bradyzoite	1
#Category "Disease"
Allergen	180
Proto-oncogene	33
Tumor suppressor	9
Malaria	5
Neurodegeneration	1
Oncogene	1

## Sheet: Annotation
#ID	GENENAME	DESCRIPTION	ENZYME	GO(P)ID	GO(P)NAME	GO(F)ID	GO(F)NAME	GO(C)ID	GO(C)NAME	KEYWORD	PATHWAY
TRINITY_DN67775_c0_g1_i1 len=277 path=[0:0-276]
TRINITY_DN67790_c0_g1_i1 len=347 path=[0:0-346]
TRINITY_DN67750_c0_g1_i1 len=237 path=[0:0-236]
TRINITY_DN67755_c0_g1_i1 len=280 path=[0:0-279]
TRINITY_DN67723_c1_g1_i1 len=398 path=[0:0-397]
TRINITY_DN67771_c0_g1_i1 len=679 path=[0:0-678]
TRINITY_DN67778_c0_g1_i1 len=216 path=[0:0-215]
TRINITY_DN67764_c0_g1_i1 len=3668 path=[0:0-3096 1:3097-3111 2:3112-3667]	Ptp99A	Tyrosine-protein phosphatase 99A	3.1.3.48	GO:0008045;GO:0035335;GO:0009653;GO:0007415;GO:0006470;GO:0048666;GO:0050896;GO:0016043;GO:0007414	motor neuron axon guidance;peptidyl-tyrosine dephosphorylation;anatomical structure morphogenesis;defasciculation of motor neuron axon;protein dephosphorylation;neuron development;response to stimulus;cellular component organization;axonal defasciculation	GO:0005001;GO:0004725	transmembrane receptor protein tyrosine phosphatase activity;protein tyrosine phosphatase activity	GO:0030424;GO:0016020;GO:0005886	axon;membrane;plasma membrane	Hydrolase;Membrane;Transmembrane helix;Glycoprotein;Signal;Transmembrane;Repeat;Protein phosphatase
TRINITY_DN67752_c0_g1_i1 len=306 path=[0:0-305]
TRINITY_DN67799_c0_g1_i1 len=359 path=[0:0-358]
TRINITY_DN67769_c0_g1_i1 len=1850 path=[0:0-1487 2:1488-1849]
TRINITY_DN67769_c0_g1_i2 len=1872 path=[0:0-1487 1:1488-1509 2:1510-1871]
TRINITY_DN67732_c0_g1_i1 len=495 path=[0:0-494]
TRINITY_DN67791_c0_g1_i2 len=696 path=[0:0-268 2:269-695]
TRINITY_DN67702_c0_g1_i1 len=310 path=[0:0-309]
TRINITY_DN67763_c0_g1_i1 len=402 path=[0:0-194 1:195-260 2:261-401]
TRINITY_DN67763_c0_g1_i2 len=336 path=[0:0-194 2:195-335]
TRINITY_DN67728_c0_g1_i1 len=435 path=[0:0-434]
TRINITY_DN67785_c0_g1_i1 len=239 path=[0:0-238]
TRINITY_DN67703_c0_g1_i1 len=1043 path=[0:0-1042]	408456	Facilitated trehalose transporter Tret1-2 homolog				GO:0022857	transmembrane transporter activity	GO:0016020	membrane
TRINITY_DN67753_c0_g1_i1 len=675 path=[0:0-674]
TRINITY_DN67751_c0_g1_i1 len=272 path=[0:0-271]
TRINITY_DN67715_c0_g1_i1 len=344 path=[0:0-343]		Transposase				GO:0003676	nucleic acid binding
TRINITY_DN67718_c0_g1_i1 len=242 path=[0:0-241]
TRINITY_DN67761_c0_g1_i1 len=240 path=[0:0-239]
TRINITY_DN67788_c0_g1_i1 len=412 path=[0:0-411]
TRINITY_DN67738_c0_g1_i1 len=426 path=[0:0-425]	106070556	C2H2-type domain-containing protein		GO:0016571	histone methylation	GO:0008270;GO:0042054	zinc ion binding;histone methyltransferase activity	GO:0005634	nucleus	Metal-binding;Methyltransferase;S-adenosyl-L-methionine;Zinc;Zinc-finger
TRINITY_DN67754_c0_g1_i1 len=335 path=[0:0-334]
TRINITY_DN67756_c0_g1_i1 len=4230 path=[0:0-4229]	LOC408649	Uncharacterized protein LOC408649 isoform X1		GO:0006285	base-excision repair, AP site formation	GO:0003677;GO:0000700	DNA binding;mismatch base pair DNA N-glycosylase activity
TRINITY_DN67720_c0_g1_i1 len=255 path=[0:0-254]
TRINITY_DN67733_c0_g1_i1 len=347 path=[0:0-346]
TRINITY_DN67798_c0_g1_i1 len=291 path=[0:0-37 2:38-290]
TRINITY_DN67798_c0_g1_i2 len=494 path=[0:0-37 1:38-240 2:241-493]
TRINITY_DN67782_c0_g1_i1 len=256 path=[0:0-255]
TRINITY_DN67795_c0_g1_i1 len=245 path=[0:0-244]
TRINITY_DN67706_c0_g1_i1 len=225 path=[0:0-224]
TRINITY_DN67780_c0_g1_i1 len=228 path=[0:0-227]
TRINITY_DN67731_c0_g1_i1 len=294 path=[0:0-293]
TRINITY_DN67793_c0_g1_i1 len=294 path=[0:0-293]
TRINITY_DN67717_c0_g1_i1 len=225 path=[0:0-224]
TRINITY_DN67704_c0_g1_i1 len=365 path=[0:0-364]
TRINITY_DN67730_c0_g1_i1 len=1725 path=[0:0-1724]
TRINITY_DN67786_c0_g1_i1 len=296 path=[0:0-295]
TRINITY_DN67797_c0_g1_i1 len=1211 path=[0:0-1210]
TRINITY_DN67758_c0_g1_i1 len=400 path=[0:0-399]
TRINITY_DN67725_c0_g1_i1 len=640 path=[0:0-639]
TRINITY_DN67745_c0_g1_i1 len=204 path=[0:0-203]
TRINITY_DN67739_c0_g1_i1 len=1886 path=[0:0-1885]	Ero1L	Ero1-like protein	1.8.4.-	GO:0034975;GO:0051085;GO:0000398;GO:0034976	protein folding in endoplasmic reticulum;chaperone cofactor-dependent protein refolding;mRNA splicing, via spliceosome;response to endoplasmic reticulum stress	GO:0004714;GO:0016491;GO:0016972;GO:0071949;GO:0015035	transmembrane receptor protein tyrosine kinase activity;oxidoreductase activity;thiol oxidase activity;FAD binding;protein-disulfide reductase activity	GO:0005783;GO:0071944;GO:0005789	endoplasmic reticulum;cell periphery;endoplasmic reticulum membrane	Transport;Endoplasmic reticulum;Flavoprotein;Glycoprotein;FAD;Membrane;Electron transport;Signal;Oxidoreductase;Redox-active center;Disulfide bond
TRINITY_DN67746_c0_g1_i1 len=628 path=[0:0-627]
TRINITY_DN67709_c0_g1_i1 len=638 path=[0:0-637]
TRINITY_DN67736_c0_g1_i1 len=1100 path=[0:0-1099]
TRINITY_DN67776_c0_g1_i1 len=305 path=[0:0-304]
TRINITY_DN67794_c0_g1_i1 len=348 path=[0:0-347]
TRINITY_DN67734_c0_g1_i1 len=531 path=[0:0-530]
TRINITY_DN67777_c0_g1_i1 len=2568 path=[0:0-2567]
TRINITY_DN67700_c0_g1_i1 len=405 path=[0:0-404]	409613	GTP-binding protein SAR1		GO:0051649;GO:0016192;GO:0006888;GO:0006886;GO:0009792;GO:0070863;GO:0061024;GO:0016050;GO:0048731;GO:0003400	establishment of localization in cell;vesicle-mediated transport;endoplasmic reticulum to Golgi vesicle-mediated transport;intracellular protein transport;embryo development ending in birth or egg hatching;positive regulation of protein exit from endoplasmic reticulum;membrane organization;vesicle organization;system development;regulation of COPII vesicle coating	GO:0005525;GO:0003924	GTP binding;GTPase activity	GO:0070971;GO:0045335;GO:0005794;GO:0005783;GO:0030127	endoplasmic reticulum exit site;phagocytic vesicle;Golgi apparatus;endoplasmic reticulum;COPII vesicle coat	Protein transport;Cytoplasmic vesicle;Nucleotide-binding;Transport;Golgi apparatus;Endoplasmic reticulum;GTP-binding;ER-Golgi transport
TRINITY_DN67789_c0_g1_i1 len=236 path=[0:0-235]	BYL167_LOCUS12888	Aldehyde dehydrogenase domain-containing protein				GO:0016620	oxidoreductase activity, acting on the aldehyde or oxo group of donors, NAD or NADP as acceptor			Oxidoreductase
TRINITY_DN67713_c0_g1_i1 len=1669 path=[0:0-1668]	aur	Aurora kinase	2.7.11.1	GO:0043687;GO:0006325;GO:0032465;GO:0000070;GO:0007052;GO:0006468;GO:0051301;GO:1901970;GO:0007059;GO:0018107;GO:0046777;GO:0051321;GO:0000281;GO:0051257;GO:0048132;GO:0061952;GO:0000278;GO:0051256;GO:0018105;GO:0045184;GO:0090267;GO:0030261;GO:0031991;GO:0007076	post-translational protein modification;chromatin organization;regulation of cytokinesis;mitotic sister chromatid segregation;mitotic spindle organization;protein phosphorylation;cell division;positive regulation of mitotic sister chromatid separation;chromosome segregation;peptidyl-threonine phosphorylation;protein autophosphorylation;meiotic cell cycle;mitotic cytokinesis;meiotic spindle midzon…	GO:0004712;GO:0005524;GO:0003964;GO:0019894;GO:0004674;GO:0051117;GO:0106310	protein serine/threonine/tyrosine kinase activity;ATP binding;RNA-directed DNA polymerase activity;kinesin binding;protein serine/threonine kinase activity;ATPase binding;protein serine kinase activity	GO:0043005;GO:0000779;GO:0000793;GO:0000776;GO:0015630;GO:0032133;GO:0000775;GO:0051233;GO:0005876;GO:0005819;GO:0000794;GO:1990385;GO:0005737;GO:0005634;GO:0005813;GO:0031616;GO:0030496;GO:0032154;GO:0000922	neuron projection;condensed chromosome, centromeric region;condensed chromosome;kinetochore;microtubule cytoskeleton;chromosome passenger complex;chromosome, centromeric region;spindle midzone;spindle microtubule;spindle;condensed nuclear chromosome;meiotic spindle midzone;cytoplasm;nucleus;centrosome;spindle pole centrosome;midbody;cleavage furrow;spindle pole	Meiosis;Chromosome partition;Developmental protein;Centromere;Chromosome;Mitosis;Nucleus;Serine/threonine-protein kinase;Chromatin regulator;Nucleotide-binding;Kinase;Cytoplasm;Cell division;Cell cycle;ATP-binding;Transposable element;Cytoskeleton;Transferase
TRINITY_DN67770_c0_g1_i1 len=880 path=[0:0-879]
TRINITY_DN67711_c0_g1_i1 len=306 path=[0:0-305]
TRINITY_DN67762_c0_g1_i1 len=503 path=[0:0-502]
TRINITY_DN67701_c0_g1_i1 len=1070 path=[0:0-1069]
TRINITY_DN67787_c0_g1_i2 len=1390 path=[0:0-188 1:189-199 2:200-1389]
TRINITY_DN67726_c0_g1_i1 len=279 path=[0:0-278]
TRINITY_DN67710_c0_g1_i2 len=431 path=[1:0-182 2:183-430]	rpl7a	60S ribosomal protein L7a		GO:0006412;GO:0032259;GO:0042254;GO:0002181;GO:0008033	translation;methylation;ribosome biogenesis;cytoplasmic translation;tRNA processing	GO:0019843;GO:0008168;GO:0003723;GO:0005516;GO:0003735;GO:0005272	rRNA binding;methyltransferase activity;RNA binding;calmodulin binding;structural constituent of ribosome;sodium channel activity	GO:1990904;GO:0031012;GO:0022626;GO:0022625;GO:0005840	ribonucleoprotein complex;extracellular matrix;cytosolic ribosome;cytosolic large ribosomal subunit;ribosome	Sodium;tRNA processing;RNA-binding;Ribosomal protein;Sodium channel;Calmodulin-binding;Cytoplasm;Sodium transport;Ribonucleoprotein;rRNA-binding
TRINITY_DN67749_c0_g1_i1 len=515 path=[0:0-514]
TRINITY_DN67743_c0_g1_i1 len=405 path=[0:0-404]
TRINITY_DN67759_c0_g1_i1 len=426 path=[0:0-425]
TRINITY_DN67766_c0_g1_i1 len=211 path=[0:0-210]
TRINITY_DN67783_c0_g1_i1 len=1238 path=[0:0-1237]
TRINITY_DN67712_c0_g1_i1 len=213 path=[0:0-212]
TRINITY_DN67737_c0_g1_i1 len=311 path=[0:0-310]
TRINITY_DN67792_c0_g1_i1 len=506 path=[0:0-505]
TRINITY_DN67719_c0_g1_i1 len=325 path=[0:0-324]
TRINITY_DN67716_c0_g1_i1 len=343 path=[0:0-342]
TRINITY_DN67742_c0_g1_i1 len=485 path=[0:0-484]
TRINITY_DN67779_c0_g1_i1 len=288 path=[0:0-287]
TRINITY_DN67727_c0_g1_i1 len=852 path=[0:0-851]
TRINITY_DN67767_c0_g1_i1 len=497 path=[0:0-496]
TRINITY_DN67784_c0_g1_i1 len=280 path=[0:0-279]
TRINITY_DN67760_c0_g1_i1 len=314 path=[0:0-313]
TRINITY_DN67740_c0_g1_i1 len=922 path=[0:0-921]	sdhA	Succinate dehydrogenase [ubiquinone] flavoprotein subunit, mitochondrial	1.4.3.16;1.3.5.1	GO:0046956;GO:0009435;GO:0050829;GO:0022900;GO:0006909;GO:0006099;GO:0006105;GO:0007005;GO:0006121	positive phototaxis;NAD biosynthetic process;defense response to Gram-negative bacterium;electron transport chain;phagocytosis;tricarboxylic acid cycle;succinate metabolic process;mitochondrion organization;mitochondrial electron transport, succinate to ubiquinone	GO:0050660;GO:0009055;GO:0016409;GO:0016627;GO:0008734;GO:0008177;GO:0102040;GO:0016491	flavin adenine dinucleotide binding;electron transfer activity;palmitoyltransferase activity;oxidoreductase activity, acting on the CH-CH group of donors;L-aspartate oxidase activity;succinate dehydrogenase (ubiquinone) activity;fumarate reductase (menaquinone);oxidoreductase activity	GO:0045335;GO:0005743;GO:0005749;GO:0005739	phagocytic vesicle;mitochondrial inner membrane;mitochondrial respiratory chain complex II, succinate dehydrogenase complex (ubiquinone);mitochondrion	Transit peptide;Mitochondrion;Oxidoreductase;FAD;Mitochondrion inner membrane;Pyridine nucleotide biosynthesis;Tricarboxylic acid cycle;Ubiquinone;Transport;Membrane;Flavoprotein;Electron transport	Carbohydrate metabolism
TRINITY_DN67707_c0_g1_i1 len=367 path=[0:0-366]
TRINITY_DN67722_c0_g1_i1 len=526 path=[0:0-525]
TRINITY_DN67781_c0_g1_i1 len=324 path=[0:0-323]
TRINITY_DN67748_c0_g1_i1 len=736 path=[0:0-735]
TRINITY_DN67773_c0_g1_i1 len=514 path=[0:0-513]
TRINITY_DN67705_c0_g1_i1 len=228 path=[0:0-227]
TRINITY_DN67747_c1_g1_i1 len=1116 path=[0:0-1115]
TRINITY_DN67724_c0_g1_i1 len=359 path=[0:0-358]
TRINITY_DN67774_c0_g1_i1 len=471 path=[0:0-470]
TRINITY_DN67735_c0_g1_i1 len=254 path=[0:0-253]
TRINITY_DN67708_c0_g1_i1 len=915 path=[0:0-914]
TRINITY_DN67729_c0_g1_i1 len=214 path=[0:0-213]	552198	Pleiotropic regulator 1		GO:0000398;GO:0006412	mRNA splicing, via spliceosome;translation	GO:0003735	structural constituent of ribosome	GO:0015935	small ribosomal subunit	Repeat;WD repeat
TRINITY_DN67744_c0_g1_i1 len=535 path=[0:0-534]
TRINITY_DN67721_c0_g1_i1 len=375 path=[0:0-374]
TRINITY_DN67796_c0_g1_i1 len=815 path=[0:0-814]
TRINITY_DN6652_c0_g1_i1 len=1070 path=[1:0-648 2:649-1069]	PCP20	Endocuticle structural glycoprotein SgAbd-2				GO:0042302	structural constituent of cuticle			Cuticle;Pyrrolidone carboxylic acid;Glycoprotein;Signal
TRINITY_DN6652_c0_g1_i2 len=1109 path=[0:0-687 2:688-1108]
TRINITY_DN6631_c0_g1_i10 len=517 path=[1:0-158 2:159-182 6:183-270 7:271-275 8:276-325 10:326-327 16:328-333 17:334-515 18:516-516]
TRINITY_DN6631_c0_g1_i12 len=463 path=[1:0-158 3:159-164 18:165-165 19:166-358 20:359-359 21:360-462]
TRINITY_DN6631_c0_g1_i2 len=635 path=[0:0-336 18:337-337 19:338-530 20:531-531 21:532-634]
TRINITY_DN6631_c0_g1_i4 len=694 path=[1:0-158 3:159-164 5:165-184 6:185-272 8:273-322 10:323-324 12:325-395 15:396-404 17:405-586 18:587-587 20:588-588 22:589-693]
TRINITY_DN6631_c0_g1_i5 len=885 path=[1:0-158 3:159-164 5:165-184 6:185-272 8:273-322 10:323-324 12:325-395 15:396-404 17:405-586 18:587-587 19:588-780 20:781-781 21:782-884]
TRINITY_DN6631_c0_g1_i6 len=887 path=[1:0-158 3:159-164 5:165-184 6:185-272 8:273-322 10:323-324 12:325-395 15:396-404 17:405-586 18:587-587 19:588-780 20:781-781 22:782-886]
TRINITY_DN6631_c0_g1_i8 len=227 path=[1:0-158 3:159-164 4:165-226]
TRINITY_DN6631_c0_g1_i9 len=444 path=[0:0-336 18:337-337 20:338-338 22:339-443]
TRINITY_DN6631_c2_g1_i1 len=337 path=[0:0-336]
TRINITY_DN6671_c0_g1_i1 len=723 path=[0:0-269 1:270-309 2:310-311 3:312-473 6:474-722]
TRINITY_DN6671_c0_g1_i2 len=580 path=[0:0-269 2:270-271 5:272-330 6:331-579]
TRINITY_DN6671_c0_g1_i3 len=795 path=[0:0-269 1:270-309 2:310-311 3:312-473 4:474-486 5:487-545 6:546-794]
TRINITY_DN6671_c0_g1_i5 len=755 path=[0:0-269 2:270-271 3:272-433 4:434-446 5:447-505 6:506-754]
TRINITY_DN6671_c0_g2_i10 len=1824 path=[1:0-84 3:85-86 4:87-757 6:758-1535 10:1536-1823]
TRINITY_DN6671_c0_g2_i15 len=1996 path=[1:0-84 3:85-86 4:87-757 6:758-1535 9:1536-1780 13:1781-1802 16:1803-1995]
TRINITY_DN6671_c0_g2_i7 len=3237 path=[2:0-1262 3:1263-1264 4:1265-1935 6:1936-2713 9:2714-2958 13:2959-2980 14:2981-3033 15:3034-3043 16:3044-3236]	CAPTEDRAFT_119090	PDZ domain-containing protein						GO:0005794	Golgi apparatus	Coiled coil
TRINITY_DN6671_c0_g2_i8 len=2803 path=[2:0-1262 3:1263-1264 5:1265-1265 7:1266-2714 12:2715-2802]		PDZ domain-containing protein				GO:0005198	structural molecule activity	GO:0005794;GO:0005856	Golgi apparatus;cytoskeleton	Coiled coil;Cytoplasm;Cytoskeleton
TRINITY_DN6671_c1_g1_i1 len=370 path=[0:0-241 1:242-242 3:243-323 4:324-369]
TRINITY_DN6671_c1_g1_i2 len=413 path=[0:0-241 2:242-331 3:332-412]
TRINITY_DN6671_c1_g1_i3 len=375 path=[0:0-241 1:242-242 3:243-323 5:324-374]
TRINITY_DN6671_c2_g1_i2 len=507 path=[0:0-257 1:258-445 4:446-506]
TRINITY_DN6671_c2_g1_i3 len=316 path=[0:0-257 2:258-315]
TRINITY_DN6671_c3_g1_i1 len=960 path=[0:0-959]
TRINITY_DN6603_c0_g1_i1 len=2062 path=[0:0-2061]	STT3A	dolichyl-diphosphooligosaccharide--protein glycotransferase	2.4.99.18	GO:0018279;GO:0006486;GO:0043687;GO:0006487	protein N-linked glycosylation via asparagine;protein glycosylation;post-translational protein modification;protein N-linked glycosylation	GO:0004579;GO:0046872;GO:0004576	dolichyl-diphosphooligosaccharide-protein glycotransferase activity;metal ion binding;oligosaccharyl transferase activity	GO:0008250;GO:0016020	oligosaccharyltransferase complex;membrane	Transferase;Glycosyltransferase;Metal-binding;Manganese;Magnesium;Membrane;Transmembrane helix;Transmembrane	Protein modification
TRINITY_DN6651_c0_g1_i1 len=2366 path=[0:0-1162 1:1163-1828 2:1829-2365]	mariner	Transposase				GO:0003676	nucleic acid binding
TRINITY_DN6651_c0_g1_i2 len=1700 path=[0:0-1162 2:1163-1699]	mariner	Transposase				GO:0003676	nucleic acid binding
TRINITY_DN6618_c0_g1_i12 len=309 path=[4:0-53 10:54-54 11:55-133 12:134-173 14:174-254 15:255-308]
TRINITY_DN6618_c0_g1_i2 len=310 path=[1:0-55 11:56-134 12:135-174 14:175-255 15:256-309]
TRINITY_DN6618_c0_g1_i5 len=532 path=[3:0-53 6:54-89 8:90-124 9:125-276 10:277-277 11:278-356 12:357-396 14:397-477 15:478-531]
TRINITY_DN6618_c0_g1_i6 len=1025 path=[2:0-84 6:85-120 8:121-155 9:156-307 10:308-308 11:309-387 13:388-427 14:428-508 16:509-561 17:562-1024]
TRINITY_DN6618_c0_g1_i7 len=605 path=[0:0-141 17:142-604]
TRINITY_DN6618_c0_g1_i9 len=300 path=[0:0-141 5:142-299]
TRINITY_DN6693_c0_g1_i10 len=2483 path=[1:0-340 3:341-390 4:391-651 5:652-652 6:653-674 8:675-841 9:842-971 11:972-989 13:990-1004 14:1005-1027 15:1028-1034 17:1035-1057 19:1058-1106 20:1107-1109 22:1110-1116 23:1117-1168 24:1169-1185 26:1186-1299 28:1300-1347 29:1348-1349 31:1350-1359 32:1360-1686 34:1687-2482]
TRINITY_DN6693_c0_g1_i18 len=663 path=[0:0-153 29:154-155 31:156-165 32:166-492 33:493-662]	pri-1	DNA primase small subunit	2.7.7.-	GO:0006269	DNA replication, synthesis of RNA primer	GO:0003896;GO:0046872	DNA primase activity;metal ion binding	GO:0000428;GO:0005658	DNA-directed RNA polymerase complex;alpha DNA polymerase	DNA replication;DNA-directed RNA polymerase;Nucleotidyltransferase;Primosome;Transcription;Transferase
TRINITY_DN6693_c0_g1_i2 len=1054 path=[9:0-129 10:130-191 22:192-198 23:199-250 25:251-666 28:667-714 29:715-716 31:717-726 32:727-1053]
TRINITY_DN6693_c0_g1_i3 len=436 path=[9:0-129 11:130-147 12:148-162 14:163-185 15:186-192 16:193-202 18:203-215 19:216-264 20:265-267 22:268-274 23:275-326 24:327-343 27:344-435]
TRINITY_DN6693_c0_g1_i7 len=651 path=[0:0-153 29:154-155 30:156-323 32:324-650]	pri-1	DNA primase small subunit	2.7.7.-	GO:0006269	DNA replication, synthesis of RNA primer	GO:0003896;GO:0046872	DNA primase activity;metal ion binding	GO:0000428;GO:0005658	DNA-directed RNA polymerase complex;alpha DNA polymerase	DNA replication;DNA-directed RNA polymerase;Nucleotidyltransferase;Primosome;Transcription;Transferase
TRINITY_DN6693_c0_g1_i9 len=2297 path=[1:0-340 3:341-390 4:391-651 5:652-652 6:653-674 8:675-841 15:842-848 16:849-858 18:859-871 19:872-920 21:921-930 23:931-982 24:983-999 26:1000-1113 28:1114-1161 29:1162-1163 31:1164-1173 32:1174-1500 34:1501-2296]
TRINITY_DN6627_c0_g1_i1 len=1648 path=[0:0-193 3:194-194 4:195-301 5:302-354 7:355-1647]
TRINITY_DN6627_c0_g1_i3 len=2269 path=[2:0-814 3:815-815 4:816-922 5:923-975 7:976-2268]
TRINITY_DN6627_c0_g1_i5 len=1521 path=[1:0-227 7:228-1520]
TRINITY_DN6627_c0_g3_i1 len=2607 path=[0:0-1172 5:1173-1196 6:1197-1202 8:1203-2606]
TRINITY_DN6627_c0_g3_i3 len=1602 path=[0:0-1172 5:1173-1196 6:1197-1202 9:1203-1601]
TRINITY_DN6627_c0_g3_i4 len=769 path=[1:0-291 2:292-336 4:337-339 5:340-363 6:364-369 9:370-768]
TRINITY_DN6627_c0_g3_i5 len=447 path=[1:0-291 3:292-331 4:332-334 5:335-358 7:359-446]
TRINITY_DN6627_c2_g1_i1 len=565 path=[0:0-564]
TRINITY_DN6627_c3_g1_i1 len=817 path=[0:0-816]
TRINITY_DN6627_c4_g1_i1 len=358 path=[0:0-357]
TRINITY_DN6646_c0_g1_i4 len=354 path=[1:0-129 2:130-162 4:163-191 8:192-314 12:315-353]
TRINITY_DN6646_c0_g1_i5 len=253 path=[1:0-129 2:130-162 3:163-178 5:179-252]
TRINITY_DN6646_c0_g1_i6 len=309 path=[1:0-129 2:130-162 4:163-191 7:192-193 9:194-308]
TRINITY_DN6646_c0_g1_i8 len=288 path=[0:0-44 2:45-77 4:78-106 8:107-229 11:230-248 12:249-287]
TRINITY_DN6646_c0_g1_i9 len=465 path=[1:0-129 2:130-162 4:163-191 7:192-193 10:194-464]
TRINITY_DN6620_c0_g1_i1 len=486 path=[0:0-239 4:240-485]
TRINITY_DN6620_c0_g1_i2 len=362 path=[0:0-239 2:240-307 3:308-361]
TRINITY_DN6620_c0_g1_i3 len=635 path=[0:0-239 1:240-320 2:321-388 4:389-634]
TRINITY_DN6620_c0_g1_i4 len=443 path=[0:0-239 1:240-320 2:321-388 3:389-442]
TRINITY_DN6620_c0_g1_i5 len=554 path=[0:0-239 2:240-307 4:308-553]
TRINITY_DN6647_c0_g1_i1 len=473 path=[0:0-144 2:145-472]
TRINITY_DN6647_c0_g1_i2 len=521 path=[0:0-144 1:145-192 2:193-520]
TRINITY_DN6611_c0_g1_i1 len=278 path=[0:0-277]
TRINITY_DN6632_c0_g1_i1 len=1141 path=[0:0-1140]
TRINITY_DN6643_c0_g1_i1 len=737 path=[0:0-252 2:253-736]	UBE2G2	Ubiquitin-conjugating enzyme E2 G2	2.3.2.23	GO:0043161;GO:0032446;GO:0007076;GO:0000209	proteasome-mediated ubiquitin-dependent protein catabolic process;protein modification by small protein conjugation;mitotic chromosome condensation;protein polyubiquitination	GO:0016740;GO:0005524;GO:0061631	transferase activity;ATP binding;ubiquitin conjugating enzyme activity	GO:0000796	condensin complex	Transferase;ATP-binding;Nucleotide-binding;Ubl conjugation pathway	Protein modification
TRINITY_DN6643_c0_g1_i2 len=362 path=[0:0-252 1:253-361]	UBE2G2	UBC core domain-containing protein		GO:0032446	protein modification by small protein conjugation	GO:0016740;GO:0005524	transferase activity;ATP binding			Nucleotide-binding;Transferase;ATP-binding;Ubl conjugation pathway
TRINITY_DN6690_c0_g1_i1 len=3302 path=[0:0-1331 2:1332-3301]		Protein kinase domain-containing protein		GO:0006468;GO:0034976	protein phosphorylation;response to endoplasmic reticulum stress	GO:0004672;GO:0005524	protein kinase activity;ATP binding	GO:0005737	cytoplasm	ATP-binding;Cytoplasm;Nucleotide-binding
TRINITY_DN6690_c0_g1_i2 len=3347 path=[0:0-1331 1:1332-1376 2:1377-3346]		Protein kinase domain-containing protein		GO:0006468;GO:0034976	protein phosphorylation;response to endoplasmic reticulum stress	GO:0004672;GO:0005524	protein kinase activity;ATP binding	GO:0005737	cytoplasm	ATP-binding;Cytoplasm;Nucleotide-binding
TRINITY_DN6607_c0_g1_i2 len=778 path=[0:0-178 1:179-190 2:191-777]
TRINITY_DN6675_c0_g1_i2 len=2321 path=[0:0-420 1:421-421 2:422-2320]
TRINITY_DN6663_c0_g1_i1 len=201 path=[1:0-47 2:48-171 4:172-200]	107964206	Zinc finger protein 717 isoform X2		GO:0016571	histone methylation	GO:0042054	histone methyltransferase activity	GO:0005634	nucleus	S-adenosyl-L-methionine;Metal-binding;Methyltransferase;Transcription regulation;Zinc;Zinc-finger;Transcription
TRINITY_DN6663_c0_g1_i2 len=217 path=[0:0-39 2:40-163 3:164-216]	106070556	C2H2-type domain-containing protein		GO:0016571	histone methylation	GO:0042054	histone methyltransferase activity	GO:0005634	nucleus	Metal-binding;Methyltransferase;S-adenosyl-L-methionine;Zinc;Zinc-finger
TRINITY_DN6663_c2_g1_i1 len=481 path=[0:0-480]		C2H2-type domain-containing protein						GO:0005634	nucleus	Metal-binding;Transcription;Transcription regulation;Zinc;Zinc-finger
TRINITY_DN6697_c0_g1_i1 len=211 path=[0:0-89 1:90-210]	724326	Peptidyl-prolyl cis-trans isomerase	5.2.1.8	GO:0006457;GO:0000413	protein folding;protein peptidyl-prolyl isomerization	GO:0003755	peptidyl-prolyl cis-trans isomerase activity			Isomerase;Rotamase
TRINITY_DN6697_c0_g1_i2 len=540 path=[0:0-89 2:90-539]	Cyp1	Peptidyl-prolyl cis-trans isomerase	5.2.1.8	GO:0006457;GO:0006979;GO:0000413;GO:0030587	protein folding;response to oxidative stress;protein peptidyl-prolyl isomerization;sorocarp development	GO:0003755;GO:0016018;GO:0005230	peptidyl-prolyl cis-trans isomerase activity;cyclosporin A binding;extracellular ligand-gated monoatomic ion channel activity	GO:0043231;GO:0005739;GO:0005829;GO:0005634;GO:0005737	intracellular membrane-bounded organelle;mitochondrion;cytosol;nucleus;cytoplasm	Cytoplasm;Rotamase;Phosphoprotein;Isomerase
TRINITY_DN6697_c0_g2_i1 len=765 path=[0:0-764]	CYPA	Peptidyl-prolyl cis-trans isomerase	2.3.2.27;5.2.1.8	GO:0018208;GO:0000413;GO:0006979;GO:0040022;GO:0016567;GO:0006457;GO:0030198	peptidyl-proline modification;protein peptidyl-prolyl isomerization;response to oxidative stress;feminization of hermaphroditic germ-line;protein ubiquitination;protein folding;extracellular matrix organization	GO:0003723;GO:0042277;GO:0004842;GO:0016018;GO:0003755	RNA binding;peptide binding;ubiquitin-protein transferase activity;cyclosporin A binding;peptidyl-prolyl cis-trans isomerase activity	GO:0005737;GO:0071013;GO:0071011;GO:0000974;GO:0005788;GO:0043231	cytoplasm;catalytic step 2 spliceosome;precatalytic spliceosome;Prp19 complex;endoplasmic reticulum lumen;intracellular membrane-bounded organelle	Signal;Microsome;Endoplasmic reticulum;Cytoplasm;Rotamase;RNA-binding;Isomerase;WD repeat	Carbohydrate degradation
TRINITY_DN6686_c0_g1_i1 len=983 path=[0:0-103 1:104-115 2:116-633 4:634-839 6:840-982]
TRINITY_DN6686_c0_g1_i4 len=1004 path=[0:0-103 1:104-115 2:116-633 4:634-839 5:840-1003]
TRINITY_DN6685_c0_g1_i2 len=637 path=[0:0-146 2:147-191 3:192-385 4:386-449 6:450-488 7:489-517 9:518-636]
TRINITY_DN6606_c0_g1_i2 len=4419 path=[1:0-249 2:250-1072 3:1073-1097 4:1098-1820 5:1821-1851 7:1852-4418]
TRINITY_DN6606_c0_g1_i4 len=4144 path=[2:0-822 4:823-1545 6:1546-1576 7:1577-4143]
TRINITY_DN6606_c1_g1_i1 len=256 path=[0:0-255]
TRINITY_DN6688_c0_g1_i1 len=590 path=[0:0-415 2:416-589]	CAPTEDRAFT_17942	BolA-like protein 2		GO:0097428	protein maturation by iron-sulfur cluster transfer	GO:0051537	2 iron, 2 sulfur cluster binding
TRINITY_DN6688_c0_g1_i2 len=571 path=[0:0-415 1:416-570]	CAPTEDRAFT_17942	BolA-like protein 2		GO:0097428	protein maturation by iron-sulfur cluster transfer	GO:0051537	2 iron, 2 sulfur cluster binding
TRINITY_DN6657_c0_g1_i2 len=862 path=[0:0-532 2:533-861]
TRINITY_DN6667_c0_g1_i1 len=572 path=[0:0-68 1:69-164 2:165-333 3:334-423 4:424-571]
TRINITY_DN6667_c0_g1_i2 len=476 path=[0:0-68 2:69-237 3:238-327 4:328-475]
TRINITY_DN6667_c0_g1_i4 len=482 path=[0:0-68 1:69-164 2:165-333 4:334-481]
TRINITY_DN6665_c0_g1_i1 len=2975 path=[0:0-2974]	CYOPa	CYOPa	3.4.24.70	GO:0006508	proteolysis	GO:0046872;GO:0004222	metal ion binding;metalloendopeptidase activity			Hydrolase;Zinc;Protease;Metalloprotease;Acetylation;Metal-binding
TRINITY_DN6672_c0_g1_i1 len=216 path=[0:0-215]
TRINITY_DN6672_c3_g1_i1 len=264 path=[1:0-71 2:72-263]
TRINITY_DN6672_c3_g1_i2 len=238 path=[0:0-45 2:46-237]
TRINITY_DN6672_c7_g1_i1 len=210 path=[0:0-209]
TRINITY_DN6614_c0_g1_i1 len=1633 path=[0:0-728 3:729-1355 7:1356-1357 9:1358-1358 10:1359-1632]
TRINITY_DN6614_c0_g1_i2 len=646 path=[1:0-182 4:183-366 6:367-368 7:369-370 9:371-371 10:372-645]
TRINITY_DN6614_c0_g1_i3 len=701 path=[1:0-182 4:183-366 6:367-368 7:369-370 8:371-425 9:426-426 10:427-700]
TRINITY_DN6614_c0_g1_i4 len=232 path=[1:0-182 5:183-231]
TRINITY_DN6614_c0_g1_i5 len=887 path=[0:0-728 2:729-886]
TRINITY_DN6666_c0_g1_i1 len=247 path=[0:0-34 3:35-67 4:68-246]
TRINITY_DN6666_c0_g1_i2 len=259 path=[1:0-79 4:80-258]
TRINITY_DN6666_c0_g1_i3 len=252 path=[2:0-39 3:40-72 4:73-251]
TRINITY_DN6684_c0_g1_i1 len=2168 path=[0:0-767 1:768-798 3:799-948 5:949-988 6:989-1051 7:1052-1086 8:1087-1179 9:1180-1181 10:1182-2167]
TRINITY_DN6684_c0_g1_i2 len=1153 path=[0:0-767 2:768-805 3:806-955 4:956-996 6:997-1059 8:1060-1152]
TRINITY_DN6684_c0_g1_i3 len=1333 path=[3:0-149 4:150-190 6:191-253 8:254-346 10:347-1332]
TRINITY_DN6664_c0_g1_i1 len=760 path=[2:0-173 3:174-450 4:451-708 5:709-759]
TRINITY_DN6664_c0_g1_i4 len=443 path=[1:0-53 4:54-311 6:312-442]
TRINITY_DN6664_c0_g2_i2 len=1117 path=[1:0-328 2:329-341 4:342-354 5:355-395 7:396-475 8:476-500 10:501-506 12:507-529 14:530-782 16:783-825 17:826-1116]
TRINITY_DN6664_c0_g2_i3 len=1149 path=[1:0-328 2:329-341 4:342-354 5:355-395 7:396-475 8:476-500 10:501-506 11:507-542 13:543-561 14:562-814 16:815-857 17:858-1148]
TRINITY_DN6664_c0_g2_i5 len=1185 path=[1:0-328 3:329-354 5:355-395 6:396-404 8:405-429 9:430-558 13:559-577 14:578-830 15:831-893 17:894-1184]
TRINITY_DN6664_c1_g1_i1 len=205 path=[0:0-204]
TRINITY_DN6664_c1_g2_i1 len=522 path=[0:0-521]
TRINITY_DN6664_c1_g3_i1 len=524 path=[0:0-381 1:382-523]
TRINITY_DN6664_c1_g3_i2 len=456 path=[0:0-381 2:382-455]
TRINITY_DN6664_c2_g1_i3 len=535 path=[0:0-95 2:96-138 3:139-149 4:150-188 5:189-275 6:276-278 7:279-534]
TRINITY_DN6664_c4_g1_i1 len=225 path=[0:0-224]
TRINITY_DN6699_c0_g1_i2 len=1687 path=[0:0-1507 1:1508-1686]	LOC113213792	Alkaline phosphatase	3.1.3.1	GO:0016311;GO:0007399;GO:0042045;GO:0019953	dephosphorylation;nervous system development;epithelial fluid transport;sexual reproduction	GO:0016491;GO:0016791;GO:0008324;GO:0004035	oxidoreductase activity;phosphatase activity;monoatomic cation transmembrane transporter activity;alkaline phosphatase activity	GO:0009986;GO:0005615	cell surface;extracellular space	Signal;Zinc;Hydrolase;GPI-anchor;Metal-binding;Magnesium
TRINITY_DN6649_c0_g1_i1 len=204 path=[0:0-203]
TRINITY_DN6649_c0_g2_i1 len=235 path=[0:0-234]
TRINITY_DN6687_c0_g1_i4 len=565 path=[1:0-204 2:205-294 3:295-336 5:337-379 6:380-391 10:392-412 11:413-450 13:451-564]
TRINITY_DN6687_c0_g2_i2 len=2628 path=[1:0-247 2:248-2627]	LOC108735721	Cubilin isoform X4						GO:0016020	membrane	Disulfide bond;Transmembrane;Transmembrane helix;Membrane
TRINITY_DN6619_c0_g1_i1 len=971 path=[1:0-74 6:75-75 7:76-794 13:795-970]	LOC726093	Tetratricopeptide repeat protein 14 homolog isoform X3								TPR repeat
TRINITY_DN6619_c0_g1_i2 len=1564 path=[1:0-74 6:75-75 7:76-794 9:795-1563]	LOC726093	Serine/arginine repetitive matrix protein 2 isoform X4								TPR repeat;Phosphoprotein;Repeat
TRINITY_DN6619_c0_g1_i3 len=1505 path=[1:0-74 6:75-75 7:76-794 8:795-795 11:796-1232 12:1233-1328 13:1329-1504]	LOC726093	Tetratricopeptide repeat protein 14 homolog isoform X3								TPR repeat
TRINITY_DN6619_c0_g1_i5 len=2224 path=[0:0-283 5:284-407 6:408-408 7:409-1127 8:1128-1128 10:1129-1514 11:1515-1951 12:1952-2047 13:2048-2223]	LOC726093	Tetratricopeptide repeat protein 14 homolog isoform X3								TPR repeat
TRINITY_DN6619_c0_g1_i6 len=617 path=[0:0-283 4:284-616]
TRINITY_DN6641_c0_g1_i1 len=1469 path=[0:0-1046 1:1047-1059 2:1060-1468]
TRINITY_DN6629_c0_g1_i1 len=905 path=[0:0-496 2:497-904]
TRINITY_DN6629_c0_g1_i2 len=978 path=[0:0-496 1:497-569 2:570-977]
TRINITY_DN6694_c0_g1_i2 len=1844 path=[0:0-1621 1:1622-1843]	canA	Serine/threonine-protein phosphatase	3.1.3.16	GO:0097723;GO:0051225;GO:0045880;GO:0001933;GO:0007080;GO:0046627;GO:0051898;GO:0050920;GO:0040028;GO:0007143;GO:0000278;GO:0031034;GO:0030590;GO:0045995;GO:0031991;GO:0031272;GO:0031156;GO:0045879;GO:0051301;GO:0007301;GO:0007052;GO:0050829;GO:0090162;GO:0045931;GO:0008344;GO:0007346;GO:0048477;GO:0010628;GO:0007098;GO:0070262;GO:0051299;GO:0040001;GO:0051276;GO:0061060;GO:0098534;GO:0007465;GO:…	amoeboid sperm motility;spindle assembly;positive regulation of smoothened signaling pathway;negative regulation of protein phosphorylation;mitotic metaphase plate congression;negative regulation of insulin receptor signaling pathway;negative regulation of protein kinase B signaling;regulation of chemotaxis;regulation of vulval development;female meiotic nuclear division;mitotic cell cycle;myosin…	GO:0046872;GO:0019208;GO:0033192;GO:0017018;GO:0051879;GO:0016787;GO:0004721;GO:0004722;GO:0017151;GO:0005516;GO:0004723;GO:0000774	metal ion binding;phosphatase regulator activity;calmodulin-dependent protein phosphatase activity;myosin phosphatase activity;Hsp90 protein binding;hydrolase activity;phosphoprotein phosphatase activity;protein serine/threonine phosphatase activity;DEAD/H-box RNA helicase binding;calmodulin binding;calcium-dependent protein serine/threonine phosphatase activity;adenyl-nucleotide exchange factor …	GO:0005938;GO:0000235;GO:0000785;GO:0005829;GO:0072686;GO:0044295;GO:0000164;GO:0101031;GO:0005955;GO:0005737;GO:0031965;GO:0000775;GO:0005634;GO:1905742;GO:0008287;GO:0031143;GO:1903293;GO:0000159;GO:0005694;GO:0032991;GO:0090443;GO:0030289;GO:0005813	cell cortex;astral microtubule;chromatin;cytosol;mitotic spindle;axonal growth cone;protein phosphatase type 1 complex;protein folding chaperone complex;calcineurin complex;cytoplasm;nuclear membrane;chromosome, centromeric region;nucleus;Ras guanyl-nucleotide exchange factor complex;protein serine/threonine phosphatase complex;pseudopodium;phosphatase complex;protein phosphatase type 2A complex;…	Manganese;Repeat;Cytoplasm;Methylation;Mitosis;TPR repeat;Cell division;Cell projection;Spermatogenesis;Meiosis;Metal-binding;Protein phosphatase;Phosphoprotein;Cell cycle;Hydrolase;Calmodulin-binding;Chromatin regulator;Cytoskeleton
TRINITY_DN6694_c1_g1_i1 len=209 path=[0:0-208]
TRINITY_DN6621_c2_g1_i2 len=202 path=[0:0-30 2:31-79 4:80-201]
TRINITY_DN6621_c2_g1_i3 len=237 path=[1:0-136 2:137-185 3:186-196 5:197-236]
TRINITY_DN6621_c5_g1_i1 len=203 path=[1:0-91 2:92-202]
TRINITY_DN6621_c5_g1_i2 len=247 path=[0:0-135 2:136-246]
TRINITY_DN6621_c6_g1_i1 len=318 path=[0:0-317]
TRINITY_DN6656_c0_g1_i1 len=1923 path=[0:0-269 1:270-1922]	Orc2	Origin recognition complex subunit 2		GO:0006260;GO:0006261;GO:0006270;GO:0007052;GO:0007076;GO:0007307;GO:0030261	DNA replication;DNA-templated DNA replication;DNA replication initiation;mitotic spindle organization;mitotic chromosome condensation;eggshell chorion gene amplification;chromosome condensation	GO:0003682;GO:0003688	chromatin binding;DNA replication origin binding	GO:0000792;GO:0005664;GO:0005723	heterochromatin;nuclear origin of replication recognition complex;alpha-heterochromatin	Centromere;Chromosome;DNA replication;Nucleus;Phosphoprotein
TRINITY_DN6656_c0_g1_i2 len=436 path=[0:0-269 2:270-435]	Orc2	Origin recognition complex subunit 2		GO:0006260;GO:0006261;GO:0006270;GO:0007052;GO:0007076;GO:0007307;GO:0030261	DNA replication;DNA-templated DNA replication;DNA replication initiation;mitotic spindle organization;mitotic chromosome condensation;eggshell chorion gene amplification;chromosome condensation	GO:0003682;GO:0003688	chromatin binding;DNA replication origin binding	GO:0000792;GO:0005664;GO:0005723	heterochromatin;nuclear origin of replication recognition complex;alpha-heterochromatin	Centromere;Chromosome;DNA replication;Nucleus;Phosphoprotein
TRINITY_DN6605_c0_g1_i1 len=1487 path=[0:0-624 1:625-638 2:639-1240 3:1241-1250 6:1251-1486]
TRINITY_DN6605_c0_g1_i3 len=1000 path=[2:0-601 3:602-611 5:612-847 7:848-999]
TRINITY_DN6605_c0_g1_i5 len=1392 path=[0:0-624 2:625-1226 4:1227-1239 7:1240-1391]
TRINITY_DN6605_c0_g2_i1 len=279 path=[0:0-278]
TRINITY_DN6617_c0_g1_i1 len=2972 path=[1:0-225 7:226-259 9:260-359 11:360-399 13:400-2971]	LOC118429628	Spermatogenesis-associated protein 20-like isoform X2		GO:0005975	carbohydrate metabolic process
TRINITY_DN6617_c0_g1_i12 len=986 path=[0:0-290 3:291-565 4:566-593 5:594-776 7:777-810 10:811-834 12:835-883 14:884-985]
TRINITY_DN6617_c0_g1_i5 len=3543 path=[0:0-290 3:291-565 4:566-593 5:594-776 7:777-810 10:811-834 12:835-883 13:884-3455 15:3456-3542]	LOC118429628	Spermatogenesis-associated protein 20-like isoform X2		GO:0005975	carbohydrate metabolic process
TRINITY_DN6617_c0_g1_i7 len=3262 path=[2:0-58 3:59-333 4:334-361 5:362-544 7:545-578 10:579-602 13:603-3174 15:3175-3261]	LOC118429628	Spermatogenesis-associated protein 20-like isoform X2		GO:0005975	carbohydrate metabolic process
TRINITY_DN6617_c0_g1_i8 len=2932 path=[1:0-225 7:226-259 9:260-359 13:360-2931]	409622	Spermatogenesis-associated protein 20		GO:0005975	carbohydrate metabolic process
TRINITY_DN6668_c0_g1_i1 len=1476 path=[0:0-1197 1:1198-1265 2:1266-1307 4:1308-1339 5:1340-1475]
TRINITY_DN6668_c0_g1_i2 len=1408 path=[0:0-1197 2:1198-1239 3:1240-1271 5:1272-1407]
TRINITY_DN6668_c1_g1_i1 len=203 path=[0:0-202]
TRINITY_DN6668_c2_g1_i1 len=210 path=[0:0-145 1:146-209]
TRINITY_DN6668_c2_g1_i2 len=216 path=[0:0-145 2:146-215]
TRINITY_DN6668_c3_g1_i1 len=218 path=[0:0-217]
TRINITY_DN6668_c5_g1_i1 len=217 path=[0:0-168 2:169-216]
TRINITY_DN6668_c6_g1_i2 len=292 path=[0:0-174 2:175-291]
TRINITY_DN6668_c9_g1_i1 len=205 path=[0:0-204]
TRINITY_DN6668_c14_g1_i1 len=227 path=[0:0-226]
TRINITY_DN6668_c15_g1_i1 len=389 path=[0:0-388]
TRINITY_DN6668_c16_g1_i1 len=271 path=[0:0-270]
TRINITY_DN6668_c17_g1_i1 len=222 path=[0:0-221]
TRINITY_DN6670_c0_g1_i1 len=218 path=[0:0-217]
TRINITY_DN6670_c1_g1_i1 len=294 path=[0:0-293]
TRINITY_DN6608_c0_g1_i1 len=897 path=[1:0-96 3:97-198 5:199-366 6:367-370 7:371-896]	chi	Profilin		GO:0048842;GO:0030717;GO:0035193;GO:0000915;GO:0016043;GO:0007436;GO:0030041;GO:0051128;GO:0042989;GO:0045451;GO:0007015;GO:0035019;GO:0007420;GO:0016322;GO:0007488;GO:0007391;GO:0048680;GO:0000902;GO:0000281;GO:0032507;GO:0044087;GO:0036098;GO:0051491;GO:0007300;GO:0042060	positive regulation of axon extension involved in axon guidance;oocyte karyosome formation;larval central nervous system remodeling;actomyosin contractile ring assembly;cellular component organization;larval salivary gland morphogenesis;actin filament polymerization;regulation of cellular component organization;sequestering of actin monomers;pole plasm oskar mRNA localization;actin filament organ…	GO:0003779;GO:0003785	actin binding;actin monomer binding	GO:0005938;GO:0005737;GO:0048471;GO:0005856;GO:0043005	cell cortex;cytoplasm;perinuclear region of cytoplasm;cytoskeleton;neuron projection	Cytoskeleton;Cytoplasm;Methylation;Actin-binding
TRINITY_DN6608_c0_g1_i2 len=314 path=[2:0-175 6:176-179 8:180-313]
TRINITY_DN6608_c0_g1_i3 len=706 path=[2:0-175 6:176-179 7:180-705]	chi	Profilin		GO:0042989;GO:0045451;GO:0051128;GO:0016322;GO:0007015;GO:0035019;GO:0007420;GO:0048842;GO:0030717;GO:0035193;GO:0007436;GO:0030041;GO:0000915;GO:0016043;GO:0036098;GO:0051491;GO:0032507;GO:0044087;GO:0007300;GO:0042060;GO:0048680;GO:0000902;GO:0007488;GO:0007391;GO:0000281	sequestering of actin monomers;pole plasm oskar mRNA localization;regulation of cellular component organization;neuron remodeling;actin filament organization;somatic stem cell population maintenance;brain development;positive regulation of axon extension involved in axon guidance;oocyte karyosome formation;larval central nervous system remodeling;larval salivary gland morphogenesis;actin filament…	GO:0003785;GO:0003779	actin monomer binding;actin binding	GO:0005737;GO:0005938;GO:0043005;GO:0005856;GO:0048471	cytoplasm;cell cortex;neuron projection;cytoskeleton;perinuclear region of cytoplasm	Actin-binding;Cytoplasm;Cytoskeleton
TRINITY_DN6608_c0_g1_i4 len=989 path=[0:0-124 3:125-226 4:227-290 5:291-458 6:459-462 7:463-988]	chi	Profilin		GO:0000281;GO:0000902;GO:0048680;GO:0007391;GO:0007488;GO:0042060;GO:0007300;GO:0051491;GO:0036098;GO:0032507;GO:0044087;GO:0030041;GO:0007436;GO:0016043;GO:0000915;GO:0030717;GO:0035193;GO:0048842;GO:0016322;GO:0007420;GO:0035019;GO:0007015;GO:0045451;GO:0042989;GO:0051128	mitotic cytokinesis;cell morphogenesis;positive regulation of axon regeneration;dorsal closure;histoblast morphogenesis;wound healing;ovarian nurse cell to oocyte transport;positive regulation of filopodium assembly;male germ-line stem cell population maintenance;maintenance of protein location in cell;regulation of cellular component biogenesis;actin filament polymerization;larval salivary gland…	GO:0003779;GO:0003785	actin binding;actin monomer binding	GO:0005856;GO:0048471;GO:0043005;GO:0005938;GO:0005737	cytoskeleton;perinuclear region of cytoplasm;neuron projection;cell cortex;cytoplasm	Cytoskeleton;Cytoplasm;Actin-binding
TRINITY_DN6608_c0_g1_i5 len=925 path=[0:0-124 3:125-226 5:227-394 6:395-398 7:399-924]	chi	Profilin		GO:0007488;GO:0007391;GO:0048680;GO:0000902;GO:0000281;GO:0044087;GO:0032507;GO:0036098;GO:0051491;GO:0007300;GO:0042060;GO:0048842;GO:0035193;GO:0030717;GO:0000915;GO:0016043;GO:0007436;GO:0030041;GO:0051128;GO:0042989;GO:0045451;GO:0007015;GO:0035019;GO:0007420;GO:0016322	histoblast morphogenesis;dorsal closure;positive regulation of axon regeneration;cell morphogenesis;mitotic cytokinesis;regulation of cellular component biogenesis;maintenance of protein location in cell;male germ-line stem cell population maintenance;positive regulation of filopodium assembly;ovarian nurse cell to oocyte transport;wound healing;positive regulation of axon extension involved in a…	GO:0003779;GO:0003785	actin binding;actin monomer binding	GO:0048471;GO:0005856;GO:0043005;GO:0005938;GO:0005737	perinuclear region of cytoplasm;cytoskeleton;neuron projection;cell cortex;cytoplasm	Cytoplasm;Actin-binding;Methylation;Cytoskeleton
TRINITY_DN6637_c0_g1_i1 len=1488 path=[0:0-1018 2:1019-1019 4:1020-1418 6:1419-1487]
TRINITY_DN6637_c0_g1_i2 len=1249 path=[0:0-1018 1:1019-1248]
TRINITY_DN6637_c0_g1_i4 len=1321 path=[0:0-1018 2:1019-1019 3:1020-1320]
TRINITY_DN6680_c0_g1_i1 len=964 path=[0:0-738 2:739-963]	LOC113202208	Solute carrier family 35 member E2A						GO:0016020	membrane	Membrane;Transmembrane;Transmembrane helix
TRINITY_DN6680_c0_g1_i2 len=451 path=[1:0-225 2:226-450]	LOC113202208	Solute carrier family 35 member E2A						GO:0016020	membrane	Transmembrane helix;Transmembrane;Membrane
TRINITY_DN6615_c0_g1_i1 len=427 path=[1:0-41 2:42-214 3:215-234 5:235-426]
TRINITY_DN6615_c0_g1_i2 len=1364 path=[0:0-558 2:559-731 4:732-1171 5:1172-1363]	Mae	EDL				GO:0043565	sequence-specific DNA binding
TRINITY_DN6615_c0_g1_i3 len=944 path=[0:0-558 2:559-731 3:732-751 5:752-943]	Mae	EDL				GO:0043565	sequence-specific DNA binding
TRINITY_DN6604_c0_g1_i1 len=607 path=[0:0-606]
TRINITY_DN6650_c0_g1_i1 len=1732 path=[0:0-1731]		N-alpha-acetyltransferase 40	2.3.1.257			GO:0010485;GO:0016747;GO:0043998	histone H4 acetyltransferase activity;acyltransferase activity, transferring groups other than amino-acyl groups;histone H2A acetyltransferase activity	GO:0005634;GO:0042765	nucleus;GPI-anchor transamidase complex	Acyltransferase;Zinc-finger
TRINITY_DN6698_c0_g1_i1 len=2248 path=[0:0-367 1:368-628 2:629-694 3:695-759 4:760-812 6:813-1005 8:1006-1376 10:1377-2247]	410162	ubiquitinyl hydrolase 1	3.4.19.12	GO:0016579	protein deubiquitination	GO:0004843	cysteine-type deubiquitinase activity	GO:0005634	nucleus	Protease;Transcription regulation;Thiol protease;Nucleus;Hydrolase;Transcription
TRINITY_DN6698_c0_g1_i13 len=2331 path=[0:0-367 1:368-628 2:629-694 3:695-759 4:760-812 6:813-1005 7:1006-1020 8:1021-1391 9:1392-1459 10:1460-2330]	410162	ubiquitinyl hydrolase 1	3.4.19.12	GO:0016567;GO:0016579	protein ubiquitination;protein deubiquitination	GO:0004843	cysteine-type deubiquitinase activity	GO:0005634	nucleus	Hydrolase;Nucleus;Protease;Thiol protease;Transcription;Transcription regulation
TRINITY_DN6698_c0_g1_i15 len=2360 path=[0:0-367 4:368-420 5:421-856 6:857-1049 8:1050-1420 9:1421-1488 10:1489-2359]	410162	ubiquitinyl hydrolase 1	3.4.19.12	GO:0016567;GO:0016579	protein ubiquitination;protein deubiquitination	GO:0004843	cysteine-type deubiquitinase activity	GO:0005634	nucleus	Transcription;Hydrolase;Nucleus;Thiol protease;Transcription regulation;Protease
TRINITY_DN6698_c0_g1_i17 len=2686 path=[0:0-367 1:368-628 3:629-693 4:694-746 5:747-1182 6:1183-1375 8:1376-1746 9:1747-1814 10:1815-2685]	410162	ubiquitinyl hydrolase 1	3.4.19.12	GO:0016579;GO:0016567	protein deubiquitination;protein ubiquitination	GO:0004843	cysteine-type deubiquitinase activity	GO:0005634	nucleus	Protease;Thiol protease;Transcription regulation;Hydrolase;Transcription;Nucleus
TRINITY_DN6698_c0_g1_i20 len=1924 path=[0:0-367 4:368-420 6:421-613 8:614-984 9:985-1052 10:1053-1923]	410162	ubiquitinyl hydrolase 1	3.4.19.12	GO:0016579;GO:0016567	protein deubiquitination;protein ubiquitination	GO:0004843	cysteine-type deubiquitinase activity	GO:0005634	nucleus	Thiol protease;Transcription regulation;Protease;Hydrolase;Transcription;Nucleus
TRINITY_DN6698_c0_g1_i4 len=2752 path=[0:0-367 1:368-628 2:629-694 3:695-759 4:760-812 5:813-1248 6:1249-1441 8:1442-1812 9:1813-1880 10:1881-2751]	410162	ubiquitinyl hydrolase 1	3.4.19.12	GO:0016579;GO:0016567	protein deubiquitination;protein ubiquitination	GO:0004843	cysteine-type deubiquitinase activity	GO:0005634	nucleus	Nucleus;Hydrolase;Transcription;Protease;Transcription regulation;Thiol protease
TRINITY_DN6609_c0_g1_i1 len=217 path=[0:0-216]
TRINITY_DN6696_c0_g1_i1 len=1380 path=[0:0-831 3:832-832 5:833-1119 6:1120-1131 7:1132-1379]
TRINITY_DN6696_c0_g1_i5 len=917 path=[2:0-381 5:382-668 7:669-916]
TRINITY_DN6696_c0_g1_i7 len=2161 path=[1:0-1624 3:1625-1625 5:1626-1912 7:1913-2160]
TRINITY_DN6628_c0_g1_i1 len=407 path=[0:0-48 2:49-145 4:146-219 5:220-274 7:275-302 8:303-406]
TRINITY_DN6628_c0_g1_i2 len=378 path=[1:0-54 2:55-151 3:152-189 5:190-244 6:245-273 8:274-377]
TRINITY_DN6628_c0_g2_i1 len=863 path=[0:0-862]
TRINITY_DN6628_c2_g1_i1 len=338 path=[0:0-337]
TRINITY_DN6660_c1_g1_i1 len=495 path=[0:0-443 2:444-494]
TRINITY_DN6660_c2_g1_i1 len=420 path=[0:0-419]	g.827	Histone-lysine N-methyltransferase PRDM9		GO:0016571	histone methylation	GO:0042054	histone methyltransferase activity	GO:0005634	nucleus	Metal-binding;Methyltransferase;S-adenosyl-L-methionine;Transcription;Transcription regulation;Zinc;Zinc-finger
TRINITY_DN6624_c0_g1_i2 len=333 path=[0:0-54 1:55-55 3:56-56 4:57-109 6:110-111 9:112-332]
TRINITY_DN6624_c0_g1_i3 len=419 path=[0:0-54 1:55-55 2:56-129 3:130-130 4:131-183 5:184-195 6:196-197 9:198-418]
TRINITY_DN6624_c0_g1_i4 len=239 path=[0:0-54 1:55-55 2:56-129 3:130-130 4:131-183 6:184-185 7:186-238]
TRINITY_DN6624_c0_g1_i6 len=290 path=[0:0-54 5:55-66 6:67-68 9:69-289]
TRINITY_DN6624_c0_g1_i7 len=251 path=[0:0-54 1:55-55 2:56-129 3:130-130 4:131-183 6:184-185 8:186-250]
TRINITY_DN6682_c0_g1_i1 len=1381 path=[0:0-1380]	cytb	Cytochrome b		GO:0006122;GO:0022904	mitochondrial electron transport, ubiquinol to cytochrome c;respiratory electron transport chain	GO:0046872;GO:0009055;GO:0008121	metal ion binding;electron transfer activity;ubiquinol-cytochrome-c reductase activity	GO:0005743;GO:0005750;GO:0045275;GO:0070469	mitochondrial inner membrane;mitochondrial respiratory chain complex III;respiratory chain complex III;respirasome	Mitochondrion;Heme;Transmembrane;Metal-binding;Transmembrane helix;Mitochondrion inner membrane;Transport;Ubiquinone;Membrane;Respiratory chain;Electron transport;Iron
TRINITY_DN6655_c0_g1_i1 len=336 path=[0:0-80 2:81-335]
TRINITY_DN6655_c1_g1_i1 len=278 path=[0:0-277]
TRINITY_DN6658_c0_g1_i1 len=291 path=[0:0-290]
TRINITY_DN6640_c0_g1_i1 len=644 path=[0:0-154 4:155-317 5:318-412 6:413-643]	LOC551225	Puff-specific protein Bx42		GO:0000398	mRNA splicing, via spliceosome			GO:0005681	spliceosomal complex	Coiled coil
TRINITY_DN6640_c0_g1_i2 len=611 path=[1:0-38 3:39-216 4:217-379 6:380-610]	Bx42	SKI-interacting protein SKIP SNW domain-containing protein		GO:0040011;GO:0002119;GO:0001700;GO:0035214;GO:0010468;GO:0018991;GO:0060065;GO:0045893;GO:0000723;GO:0006302;GO:0040025;GO:0000398;GO:0009792;GO:0007281;GO:0042303	locomotion;nematode larval development;embryonic development via the syncytial blastoderm;eye-antennal disc development;regulation of gene expression;egg-laying behavior;uterus development;positive regulation of DNA-templated transcription;telomere maintenance;double-strand break repair;vulval development;mRNA splicing, via spliceosome;embryo development ending in birth or egg hatching;germ cell …			GO:0005681;GO:0000974;GO:0071011;GO:0030870;GO:0071013	spliceosomal complex;Prp19 complex;precatalytic spliceosome;Mre11 complex;catalytic step 2 spliceosome	DNA-binding;Phosphoprotein;Coiled coil;Nucleus
TRINITY_DN6640_c0_g1_i3 len=1314 path=[2:0-646 3:647-824 4:825-987 5:988-1082 6:1083-1313]	Bx42	Puff-specific protein Bx42		GO:0018991;GO:0035214;GO:0010468;GO:0001700;GO:0040011;GO:0002119;GO:0009792;GO:0000398;GO:0040025;GO:0042303;GO:0007281;GO:0045893;GO:0060065;GO:0000723;GO:0006302	egg-laying behavior;eye-antennal disc development;regulation of gene expression;embryonic development via the syncytial blastoderm;locomotion;nematode larval development;embryo development ending in birth or egg hatching;mRNA splicing, via spliceosome;vulval development;molting cycle;germ cell development;positive regulation of DNA-templated transcription;uterus development;telomere maintenance;d…	GO:0003677	DNA binding	GO:0071011;GO:0005681;GO:0000974;GO:0071013;GO:0030870	precatalytic spliceosome;spliceosomal complex;Prp19 complex;catalytic step 2 spliceosome;Mre11 complex	DNA-binding;Nucleus;Coiled coil;Phosphoprotein
TRINITY_DN6623_c0_g1_i2 len=2384 path=[0:0-260 1:261-298 2:299-2383]
TRINITY_DN6634_c0_g1_i2 len=717 path=[0:0-613 2:614-716]
TRINITY_DN6634_c0_g2_i1 len=856 path=[0:0-322 2:323-398 3:399-724 4:725-855]	g.827	C2H2-type domain-containing protein		GO:0016571	histone methylation	GO:0042054	histone methyltransferase activity	GO:0005634	nucleus	Metal-binding;Methyltransferase;S-adenosyl-L-methionine;Zinc;Zinc-finger
TRINITY_DN6634_c0_g2_i2 len=744 path=[0:0-322 1:323-376 3:377-702 5:703-743]
TRINITY_DN6634_c0_g3_i1 len=262 path=[0:0-261]
TRINITY_DN6642_c0_g1_i1 len=571 path=[0:0-570]
TRINITY_DN6653_c0_g1_i1 len=849 path=[1:0-251 3:252-274 4:275-276 8:277-284 9:285-301 12:302-338 15:339-356 16:357-364 20:365-371 21:372-393 22:394-398 23:399-417 25:418-420 26:421-421 28:422-492 30:493-505 32:506-542 33:543-546 34:547-713 35:714-752 36:753-848]
TRINITY_DN6653_c0_g1_i15 len=962 path=[1:0-251 3:252-274 5:275-275 6:276-382 22:383-387 23:388-406 24:407-961]	mariner	Transposase				GO:0003676	nucleic acid binding
TRINITY_DN6653_c0_g1_i16 len=886 path=[2:0-43 3:44-66 5:67-67 6:68-174 22:175-179 23:180-198 25:199-201 27:202-232 29:233-243 31:244-284 32:285-321 34:322-488 35:489-527 37:528-562 38:563-633 39:634-885]	mariner	Transposase				GO:0003676	nucleic acid binding
TRINITY_DN6653_c0_g1_i3 len=466 path=[0:0-85 31:86-126 32:127-163 34:164-330 35:331-369 36:370-465]
TRINITY_DN6653_c0_g1_i7 len=734 path=[1:0-251 3:252-274 5:275-275 6:276-382 22:383-387 23:388-406 25:407-409 26:410-410 38:411-481 39:482-733]	mariner	Transposase				GO:0003676	nucleic acid binding
TRINITY_DN6653_c0_g1_i9 len=1080 path=[1:0-251 3:252-274 5:275-275 7:276-276 8:277-284 10:285-302 13:303-325 14:326-338 15:339-356 16:357-364 19:365-426 29:427-437 31:438-478 32:479-515 34:516-682 35:683-721 37:722-756 38:757-827 39:828-1079]
TRINITY_DN6653_c0_g2_i1 len=330 path=[0:0-329]
TRINITY_DN6653_c1_g1_i1 len=309 path=[0:0-308]
TRINITY_DN6653_c3_g1_i2 len=478 path=[0:0-77 3:78-230 4:231-271 6:272-477]	mariner	Transposase				GO:0003676	nucleic acid binding
TRINITY_DN6653_c3_g1_i5 len=343 path=[2:0-80 3:81-233 4:234-274 5:275-342]
TRINITY_DN6653_c3_g2_i1 len=220 path=[0:0-219]
TRINITY_DN6653_c5_g1_i1 len=387 path=[0:0-386]
TRINITY_DN6613_c0_g1_i1 len=1683 path=[0:0-115 1:116-179 2:180-1682]	410702	Endoplasmic reticulum junction formation protein lunapark		GO:0071788;GO:1903373	endoplasmic reticulum tubular network maintenance;positive regulation of endoplasmic reticulum tubular network organization	GO:0046872	metal ion binding	GO:0098826	endoplasmic reticulum tubular network membrane	Endoplasmic reticulum;Zinc;Zinc-finger
TRINITY_DN6630_c0_g1_i1 len=2315 path=[0:0-1228 2:1229-1229 4:1230-1443 9:1444-2314]		Transducin beta-like protein 2						GO:0016020	membrane	WD repeat
TRINITY_DN6630_c0_g1_i5 len=4366 path=[0:0-1228 2:1229-1229 3:1230-2000 5:2001-2043 8:2044-3847 10:3848-3848 11:3849-4365]	LOC408656	Exonuclease domain-containing protein				GO:0003676;GO:0004527;GO:0046872	nucleic acid binding;exonuclease activity;metal ion binding	GO:0071203	WASH complex	Exonuclease;Metal-binding;Nuclease;Zinc;Zinc-finger
TRINITY_DN6692_c0_g1_i3 len=1936 path=[0:0-566 1:567-567 2:568-1368 4:1369-1633 6:1634-1935]
TRINITY_DN6692_c0_g1_i6 len=1768 path=[0:0-566 2:567-1367 3:1368-1419 4:1420-1684 5:1685-1767]	GIL414_LOCUS42956	G-patch domain-containing protein		GO:0045892	negative regulation of DNA-templated transcription	GO:0003700;GO:0003676	DNA-binding transcription factor activity;nucleic acid binding
TRINITY_DN6662_c0_g1_i1 len=500 path=[1:0-86 3:87-213 4:214-499]
TRINITY_DN6662_c0_g1_i2 len=691 path=[0:0-277 3:278-404 4:405-690]
TRINITY_DN6662_c0_g1_i3 len=717 path=[2:0-430 4:431-716]
TRINITY_DN6638_c0_g1_i1 len=341 path=[1:0-221 2:222-223 5:224-224 6:225-225 7:226-249 9:250-340]
TRINITY_DN6638_c0_g1_i2 len=337 path=[0:0-128 2:129-130 3:131-245 9:246-336]
TRINITY_DN6638_c0_g1_i3 len=339 path=[1:0-221 2:222-223 3:224-338]
TRINITY_DN6638_c0_g1_i4 len=430 path=[0:0-128 2:129-130 3:131-245 4:246-312 5:313-313 6:314-314 7:315-338 9:339-429]
TRINITY_DN6638_c0_g1_i5 len=338 path=[1:0-221 2:222-223 5:224-224 6:225-225 8:226-337]
TRINITY_DN6638_c0_g2_i1 len=651 path=[0:0-650]
TRINITY_DN6638_c1_g1_i2 len=309 path=[0:0-62 1:63-104 3:105-274 4:275-308]
TRINITY_DN6638_c2_g1_i1 len=791 path=[0:0-790]
TRINITY_DN6638_c3_g1_i1 len=264 path=[0:0-263]
TRINITY_DN6695_c0_g1_i1 len=381 path=[0:0-380]
TRINITY_DN6602_c0_g1_i4 len=1325 path=[0:0-282 2:283-450 3:451-455 4:456-1324]
TRINITY_DN6602_c0_g2_i1 len=2047 path=[0:0-2046]	usf1_1	Positive regulation of transcription from RNA polymerase II promoter by glucose				GO:0046983	protein dimerization activity			Coiled coil
TRINITY_DN6602_c1_g1_i1 len=222 path=[0:0-221]
TRINITY_DN6600_c0_g1_i1 len=2077 path=[0:0-2076]	ndufv1	NADH dehydrogenase [ubiquinone] flavoprotein 1, mitochondrial	7.1.1.2	GO:0006120	mitochondrial electron transport, NADH to ubiquinone	GO:0051287;GO:0051539;GO:0046872;GO:0008137;GO:0010181	NAD binding;4 iron, 4 sulfur cluster binding;metal ion binding;NADH dehydrogenase (ubiquinone) activity;FMN binding	GO:0005739;GO:0045271;GO:0005743;GO:0005747;GO:0031966	mitochondrion;respiratory chain complex I;mitochondrial inner membrane;mitochondrial respiratory chain complex I;mitochondrial membrane	Respiratory chain;Electron transport;Oxidoreductase;Transit peptide;Translocase;Iron;Metal-binding;Flavoprotein;Mitochondrion;NAD;4Fe-4S;Iron-sulfur;Ubiquinone;Transport;Membrane;FMN;Mitochondrion inner membrane
TRINITY_DN6689_c0_g1_i1 len=456 path=[0:0-455]
TRINITY_DN6689_c0_g2_i5 len=979 path=[4:0-102 5:103-230 7:231-238 9:239-978]
TRINITY_DN6689_c0_g2_i6 len=1126 path=[2:0-187 5:188-315 6:316-373 8:374-385 9:386-1125]
TRINITY_DN6689_c0_g2_i7 len=1023 path=[1:0-270 8:271-282 9:283-1022]
TRINITY_DN6689_c0_g2_i8 len=1099 path=[0:0-222 5:223-350 7:351-358 9:359-1098]
TRINITY_DN6689_c0_g3_i1 len=494 path=[0:0-493]
TRINITY_DN6689_c1_g1_i1 len=343 path=[1:0-132 2:133-194 4:195-201 5:202-246 7:247-248 8:249-342]
TRINITY_DN6689_c1_g1_i2 len=257 path=[0:0-53 2:54-115 4:116-122 6:123-162 8:163-256]
TRINITY_DN6689_c3_g1_i1 len=495 path=[0:0-494]
TRINITY_DN6601_c0_g1_i1 len=811 path=[1:0-488 2:489-810]
TRINITY_DN6601_c0_g1_i2 len=651 path=[0:0-328 2:329-650]
TRINITY_DN6635_c0_g1_i1 len=5951 path=[0:0-109 2:110-4419 4:4420-5585 5:5586-5647 6:5648-5950]
TRINITY_DN6635_c0_g1_i3 len=223 path=[0:0-109 1:110-222]
TRINITY_DN6635_c0_g2_i1 len=745 path=[1:0-185 4:186-204 5:205-317 6:318-318 8:319-744]
TRINITY_DN6635_c0_g2_i3 len=1047 path=[0:0-508 2:509-573 6:574-574 7:575-620 8:621-1046]
TRINITY_DN6635_c0_g2_i4 len=992 path=[0:0-508 3:509-518 6:519-519 7:520-565 8:566-991]
TRINITY_DN6635_c0_g2_i5 len=772 path=[1:0-185 5:186-298 6:299-299 7:300-345 8:346-771]
TRINITY_DN6677_c0_g1_i1 len=999 path=[0:0-998]
TRINITY_DN6674_c0_g1_i1 len=1338 path=[0:0-1337]	pXY14	Cathepsin B cysteine proteinase 6	3.6.4.12;3.4.22.-	GO:0006367;GO:0050790;GO:0006508;GO:0034644;GO:0006289;GO:0071480;GO:0044528;GO:0051603	transcription initiation at RNA polymerase II promoter;regulation of catalytic activity;proteolysis;cellular response to UV;nucleotide-excision repair;cellular response to gamma radiation;regulation of mitochondrial mRNA stability;proteolysis involved in protein catabolic process	GO:0008234;GO:0003678;GO:0004197	cysteine-type peptidase activity;DNA helicase activity;cysteine-type endopeptidase activity	GO:0005764;GO:0005615	lysosome;extracellular space	Zymogen;Thiol protease;Signal;Disulfide bond;Protease;Glycoprotein;Hydrolase
TRINITY_DN6681_c0_g1_i1 len=813 path=[0:0-812]	fcf1	rRNA-processing protein FCF1 homolog		GO:0006364;GO:0042274;GO:0006281	rRNA processing;ribosomal small subunit biogenesis;DNA repair	GO:0051213	dioxygenase activity	GO:0032040;GO:0005730	small-subunit processome;nucleolus	rRNA processing;Nucleus;DNA damage;Ribosome biogenesis;DNA repair;Dioxygenase
TRINITY_DN6681_c0_g2_i1 len=638 path=[0:0-637]	Srp9	Signal recognition particle 9 kDa protein		GO:0045900;GO:0006614	negative regulation of translational elongation;SRP-dependent cotranslational protein targeting to membrane	GO:0008312	7S RNA binding	GO:0005786	signal recognition particle, endoplasmic reticulum targeting	RNA-binding;Signal recognition particle;Ribonucleoprotein;Cytoplasm
TRINITY_DN6678_c0_g1_i1 len=2288 path=[0:0-1943 2:1944-2287]	pppA	Protein phosphatase PP2A regulatory subunit A		GO:0006914;GO:0045752;GO:0007059;GO:0035331;GO:0007168;GO:0040028;GO:0046627;GO:0051225;GO:0045879;GO:0031034;GO:0007098;GO:0007052;GO:0009792;GO:0006470;GO:0007099;GO:0098534	autophagy;positive regulation of Toll signaling pathway;chromosome segregation;negative regulation of hippo signaling;receptor guanylyl cyclase signaling pathway;regulation of vulval development;negative regulation of insulin receptor signaling pathway;spindle assembly;negative regulation of smoothened signaling pathway;myosin filament assembly;centrosome cycle;mitotic spindle organization;embryo…	GO:0017151;GO:0019888;GO:0017018;GO:0005198	DEAD/H-box RNA helicase binding;protein phosphatase regulator activity;myosin phosphatase activity;structural molecule activity	GO:0043186;GO:0005654;GO:0000159;GO:1905742;GO:0005813;GO:0090443;GO:0005829;GO:0005635;GO:0072686;GO:0005814;GO:0005737	P granule;nucleoplasm;protein phosphatase type 2A complex;Ras guanyl-nucleotide exchange factor complex;centrosome;FAR/SIN/STRIPAK complex;cytosol;nuclear envelope;mitotic spindle;centriole;cytoplasm	Cytoskeleton;Cell membrane;Acetylation;Repeat;Cytoplasm
TRINITY_DN6678_c0_g1_i2 len=2326 path=[0:0-1943 1:1944-1981 2:1982-2325]	pppA	Protein phosphatase PP2A regulatory subunit A		GO:0006914;GO:0007059;GO:0045752;GO:0035331;GO:0007168;GO:0045879;GO:0031034;GO:0046627;GO:0040028;GO:0051225;GO:0007099;GO:0006470;GO:0009792;GO:0098534;GO:0007098;GO:0007052	autophagy;chromosome segregation;positive regulation of Toll signaling pathway;negative regulation of hippo signaling;receptor guanylyl cyclase signaling pathway;negative regulation of smoothened signaling pathway;myosin filament assembly;negative regulation of insulin receptor signaling pathway;regulation of vulval development;spindle assembly;centriole replication;protein dephosphorylation;embr…	GO:0019888;GO:0017151;GO:0017018;GO:0005198	protein phosphatase regulator activity;DEAD/H-box RNA helicase binding;myosin phosphatase activity;structural molecule activity	GO:0043186;GO:0005654;GO:0005813;GO:0090443;GO:0000159;GO:1905742;GO:0005635;GO:0005829;GO:0005737;GO:0005814;GO:0072686	P granule;nucleoplasm;centrosome;FAR/SIN/STRIPAK complex;protein phosphatase type 2A complex;Ras guanyl-nucleotide exchange factor complex;nuclear envelope;cytosol;cytoplasm;centriole;mitotic spindle	Cytoplasm;Repeat;Cell membrane;Acetylation;Cytoskeleton
TRINITY_DN6625_c0_g1_i1 len=829 path=[0:0-432 1:433-593 2:594-828]
TRINITY_DN6625_c0_g1_i2 len=668 path=[0:0-432 2:433-667]
TRINITY_DN6625_c1_g1_i1 len=212 path=[0:0-211]
TRINITY_DN6683_c0_g1_i1 len=493 path=[0:0-46 1:47-50 2:51-164 3:165-172 5:173-492]
TRINITY_DN6683_c0_g1_i2 len=557 path=[0:0-46 2:47-160 4:161-236 5:237-556]
TRINITY_DN6683_c1_g1_i15 len=1113 path=[1:0-95 5:96-163 9:164-226 12:227-479 13:480-482 14:483-515 15:516-550 16:551-622 18:623-688 20:689-706 22:707-709 24:710-723 26:724-726 27:727-763 28:764-771 30:772-785 33:786-800 34:801-801 35:802-825 37:826-836 39:837-853 40:854-858 41:859-864 43:865-882 45:883-883 47:884-915 48:916-922 50:923-1039 51:1040-1112]
TRINITY_DN6683_c1_g1_i20 len=721 path=[3:0-138 7:139-151 11:152-163 14:164-196 15:197-231 16:232-303 18:304-369 19:370-393 23:394-407 27:408-444 28:445-452 30:453-466 33:467-481 34:482-482 35:483-506 36:507-510 44:511-512 47:513-544 48:545-551 50:552-668 52:669-720]
TRINITY_DN6683_c1_g1_i23 len=1061 path=[1:0-95 5:96-163 9:164-226 12:227-479 13:480-482 14:483-515 15:516-550 16:551-622 18:623-688 19:689-712 23:713-726 27:727-763 28:764-771 30:772-785 33:786-800 34:801-801 35:802-825 36:826-829 44:830-831 47:832-863 48:864-870 50:871-987 51:988-1060]
TRINITY_DN6683_c1_g1_i3 len=733 path=[3:0-138 6:139-160 13:161-163 14:164-196 15:197-231 17:232-303 18:304-369 20:370-387 22:388-390 25:391-416 26:417-419 27:420-456 29:457-493 31:494-494 35:495-518 37:519-529 38:530-551 41:552-557 43:558-575 46:576-615 50:616-732]
TRINITY_DN6683_c1_g2_i1 len=573 path=[0:0-362 2:363-572]
TRINITY_DN6683_c1_g2_i2 len=716 path=[0:0-362 1:363-715]
TRINITY_DN6683_c2_g1_i1 len=372 path=[0:0-271 6:272-371]
TRINITY_DN6683_c2_g1_i11 len=2992 path=[0:0-271 1:272-272 2:273-273 3:274-481 7:482-1257 8:1258-1319 9:1320-2477 11:2478-2478 12:2479-2991]
TRINITY_DN6683_c2_g1_i4 len=2986 path=[0:0-271 1:272-272 2:273-273 3:274-481 5:482-537 7:538-1313 9:1314-2471 11:2472-2472 12:2473-2985]
TRINITY_DN6683_c2_g1_i6 len=2930 path=[0:0-271 1:272-272 2:273-273 3:274-481 7:482-1257 9:1258-2415 11:2416-2416 12:2417-2929]
TRINITY_DN6683_c2_g1_i7 len=786 path=[0:0-271 1:272-272 12:273-785]
TRINITY_DN6683_c2_g1_i8 len=3178 path=[0:0-271 1:272-272 2:273-273 3:274-481 7:482-1257 9:1258-2415 10:2416-2663 11:2664-2664 12:2665-3177]
TRINITY_DN6683_c2_g1_i9 len=435 path=[0:0-271 1:272-272 2:273-273 4:274-334 6:335-434]
TRINITY_DN6683_c3_g1_i1 len=211 path=[0:0-210]
TRINITY_DN6679_c0_g1_i2 len=390 path=[0:0-47 4:48-57 6:58-322 7:323-352 9:353-389]
TRINITY_DN6679_c0_g1_i3 len=889 path=[3:0-241 5:242-556 6:557-821 8:822-851 9:852-888]
TRINITY_DN6679_c0_g1_i4 len=428 path=[2:0-85 4:86-95 6:96-360 7:361-390 9:391-427]
TRINITY_DN6644_c0_g1_i1 len=752 path=[0:0-312 2:313-317 3:318-345 6:346-386 7:387-427 9:428-489 11:490-537 13:538-655 15:656-685 16:686-751]
TRINITY_DN6644_c0_g1_i3 len=781 path=[0:0-312 2:313-317 4:318-323 5:324-345 6:346-386 8:387-425 9:426-487 10:488-498 11:499-546 12:547-566 13:567-684 14:685-714 16:715-780]
TRINITY_DN6633_c0_g1_i2 len=1888 path=[0:0-1353 2:1354-1887]
TRINITY_DN6648_c0_g1_i1 len=1008 path=[0:0-1007]	CG3362	5'-nucleotidase	3.1.3.5;3.1.3.91	GO:0009117;GO:0009158;GO:0016311;GO:1901069	nucleotide metabolic process;ribonucleoside monophosphate catabolic process;dephosphorylation;guanosine-containing compound catabolic process	GO:0000166;GO:0000287;GO:0008252;GO:0008253;GO:0106411	nucleotide binding;magnesium ion binding;nucleotidase activity;5'-nucleotidase activity;XMP 5'-nucleosidase activity	GO:0005737;GO:0005829	cytoplasm;cytosol	Cytoplasm;Hydrolase;Magnesium;Metal-binding;Nucleotide metabolism;Nucleotide-binding
TRINITY_DN6616_c0_g1_i1 len=1060 path=[0:0-295 1:296-363 2:364-503 4:504-737 5:738-1059]
TRINITY_DN6616_c0_g1_i2 len=992 path=[0:0-295 2:296-435 4:436-669 5:670-991]
TRINITY_DN6616_c0_g1_i5 len=764 path=[0:0-295 2:296-435 3:436-441 5:442-763]
TRINITY_DN6639_c0_g1_i1 len=352 path=[1:0-63 3:64-103 6:104-128 7:129-152 9:153-186 10:187-202 11:203-351]
TRINITY_DN6669_c0_g1_i1 len=206 path=[0:0-205]
TRINITY_DN6669_c0_g2_i1 len=210 path=[0:0-209]
TRINITY_DN6691_c0_g1_i1 len=1395 path=[0:0-78 3:79-473 4:474-475 11:476-1262 13:1263-1394]
TRINITY_DN6691_c0_g1_i11 len=1509 path=[0:0-78 2:79-148 3:149-543 4:544-545 11:546-1332 12:1333-1376 13:1377-1508]
TRINITY_DN6691_c0_g1_i13 len=1048 path=[1:0-258 4:259-260 11:261-1047]
TRINITY_DN6691_c0_g1_i14 len=1556 path=[0:0-78 3:79-473 4:474-475 5:476-506 6:507-537 10:538-592 11:593-1379 12:1380-1423 13:1424-1555]
TRINITY_DN6676_c0_g1_i1 len=622 path=[0:0-621]
TRINITY_DN6622_c0_g1_i1 len=532 path=[1:0-185 7:186-358 9:359-374 10:375-446 11:447-531]
TRINITY_DN6622_c0_g1_i2 len=208 path=[3:0-122 11:123-207]
TRINITY_DN6622_c0_g1_i3 len=516 path=[4:0-156 5:157-169 7:170-342 9:343-358 10:359-430 11:431-515]
TRINITY_DN6622_c0_g1_i4 len=239 path=[2:0-65 9:66-81 10:82-153 11:154-238]
TRINITY_DN6622_c0_g1_i5 len=353 path=[0:0-179 8:180-195 10:196-267 11:268-352]
TRINITY_DN6622_c0_g1_i6 len=359 path=[1:0-185 8:186-201 10:202-273 11:274-358]
TRINITY_DN6622_c0_g1_i7 len=343 path=[4:0-156 6:157-169 8:170-185 10:186-257 11:258-342]
TRINITY_DN6622_c1_g1_i1 len=402 path=[0:0-401]
TRINITY_DN6636_c0_g1_i1 len=2115 path=[1:0-1078 2:1079-2114]	paxB	Leupaxin isoform X1		GO:0031154;GO:0050765;GO:0016477;GO:0043050;GO:0016339;GO:0032956;GO:0061061;GO:0045921;GO:0043327;GO:0043326;GO:0031589;GO:0061952;GO:0002119;GO:0031153;GO:0006897;GO:0048870;GO:0000281	culmination involved in sorocarp development;negative regulation of phagocytosis;cell migration;pharyngeal pumping;calcium-dependent cell-cell adhesion via plasma membrane cell adhesion molecules;regulation of actin cytoskeleton organization;muscle structure development;positive regulation of exocytosis;chemotaxis to cAMP;chemotaxis to folate;cell-substrate adhesion;midbody abscission;nematode la…	GO:0046872;GO:0017166	metal ion binding;vinculin binding	GO:0055120;GO:0031941;GO:0005912;GO:0030175;GO:0005938;GO:0032433;GO:0031430;GO:0042995;GO:0032991;GO:0005925;GO:0002102;GO:0005856	striated muscle dense body;filamentous actin;adherens junction;filopodium;cell cortex;filopodium tip;M band;cell projection;protein-containing complex;focal adhesion;podosome;cytoskeleton	Cell projection;Cell junction;Cytoplasm;Zinc;Cell adhesion;LIM domain;Metal-binding
TRINITY_DN6610_c0_g1_i13 len=989 path=[0:0-347 2:348-401 4:402-402 6:403-500 7:501-533 9:534-646 11:647-651 15:652-670 16:671-821 17:822-988]
TRINITY_DN6610_c0_g1_i15 len=1065 path=[0:0-347 1:348-407 2:408-461 4:462-462 6:463-560 7:561-593 9:594-706 10:707-719 13:720-746 16:747-897 17:898-1064]
TRINITY_DN6610_c0_g1_i17 len=728 path=[0:0-347 1:348-407 2:408-461 4:462-462 6:463-560 17:561-727]
TRINITY_DN6610_c0_g1_i4 len=1125 path=[0:0-347 1:348-407 2:408-461 3:462-527 4:528-528 6:529-626 7:627-659 8:660-669 9:670-782 11:783-787 15:788-806 16:807-957 17:958-1124]
TRINITY_DN6659_c0_g1_i1 len=223 path=[0:0-222]
TRINITY_DN6645_c0_g1_i1 len=244 path=[0:0-243]
TRINITY_DN6645_c4_g1_i1 len=368 path=[0:0-367]
TRINITY_DN6661_c0_g1_i10 len=802 path=[1:0-378 17:379-395 18:396-801]
TRINITY_DN6661_c0_g1_i11 len=1782 path=[0:0-290 3:291-318 8:319-410 10:411-509 11:510-510 12:511-829 13:830-991 15:992-1005 16:1006-1358 17:1359-1375 18:1376-1781]
TRINITY_DN6661_c0_g1_i6 len=1510 path=[2:0-488 5:489-507 7:508-1103 18:1104-1509]
TRINITY_DN6661_c0_g1_i7 len=1817 path=[0:0-290 3:291-318 8:319-410 9:411-445 10:446-544 11:545-545 12:546-864 13:865-1026 15:1027-1040 16:1041-1393 17:1394-1410 18:1411-1816]
TRINITY_DN6661_c2_g1_i1 len=482 path=[0:0-481]
TRINITY_DN6626_c0_g1_i2 len=334 path=[0:0-78 2:79-170 4:171-333]
TRINITY_DN6626_c0_g1_i3 len=773 path=[0:0-78 1:79-536 3:537-609 4:610-772]
TRINITY_DN6626_c0_g1_i4 len=700 path=[0:0-78 1:79-536 4:537-699]
TRINITY_DN6626_c0_g2_i1 len=600 path=[1:0-106 2:107-306 3:307-599]
TRINITY_DN6626_c0_g2_i2 len=400 path=[1:0-106 3:107-399]
TRINITY_DN6626_c0_g2_i3 len=444 path=[0:0-150 3:151-443]
TRINITY_DN6612_c0_g1_i1 len=1465 path=[1:0-94 3:95-95 4:96-173 6:174-476 8:477-668 9:669-1464]
TRINITY_DN6612_c0_g1_i4 len=1363 path=[0:0-565 3:566-566 9:567-1362]	Sod1	Superoxide dismutase [Cu-Zn]	1.15.1.1	GO:0042554;GO:1904643;GO:0009411;GO:0042542;GO:0008340;GO:0060378;GO:0006979;GO:0040028;GO:0006801;GO:0048167;GO:1903146;GO:0019430;GO:0031152;GO:0009650;GO:0009617;GO:2000331	superoxide anion generation;response to curcumin;response to UV;response to hydrogen peroxide;determination of adult lifespan;regulation of brood size;response to oxidative stress;regulation of vulval development;superoxide metabolic process;regulation of synaptic plasticity;regulation of autophagy of mitochondrion;removal of superoxide radicals;aggregation involved in sorocarp development;UV pro…	GO:0005507;GO:0004784;GO:0016491;GO:0042803	copper ion binding;superoxide dismutase activity;oxidoreductase activity;protein homodimerization activity	GO:0005615;GO:0005777;GO:0005829;GO:0005737	extracellular space;peroxisome;cytosol;cytoplasm	Copper;Metal-binding;Zinc;Selenium;Oxidoreductase;Signal;Antioxidant;Disulfide bond;Cytoplasm
TRINITY_DN6612_c0_g1_i6 len=2036 path=[0:0-565 3:566-566 4:567-644 5:645-744 6:745-1047 8:1048-1239 9:1240-2035]	sod1	Superoxide dismutase [Cu-Zn]	1.15.1.1	GO:0009617;GO:2000331;GO:0031152;GO:0009650;GO:0019430;GO:1903146;GO:0006801;GO:0048167;GO:0040028;GO:0008340;GO:0060378;GO:0006979;GO:0042542;GO:0042554;GO:0009411;GO:1904643	response to bacterium;regulation of terminal button organization;aggregation involved in sorocarp development;UV protection;removal of superoxide radicals;regulation of autophagy of mitochondrion;superoxide metabolic process;regulation of synaptic plasticity;regulation of vulval development;determination of adult lifespan;regulation of brood size;response to oxidative stress;response to hydrogen …	GO:0016491;GO:0042803;GO:0004784;GO:0005507	oxidoreductase activity;protein homodimerization activity;superoxide dismutase activity;copper ion binding	GO:0005737;GO:0005829;GO:0005777;GO:0005615	cytoplasm;cytosol;peroxisome;extracellular space	Cytoplasm;Disulfide bond;Antioxidant;Signal;Oxidoreductase;Zinc;Metal-binding;Copper
TRINITY_DN6612_c0_g1_i7 len=987 path=[0:0-565 2:566-986]	Sod1	Superoxide dismutase [Cu-Zn]	1.15.1.1	GO:0031152;GO:0009650;GO:0019430;GO:1903146;GO:0009617;GO:2000331;GO:0040028;GO:0006801;GO:0048167;GO:0042542;GO:0008340;GO:0006979;GO:0060378;GO:0009411;GO:1904643;GO:0042554	aggregation involved in sorocarp development;UV protection;removal of superoxide radicals;regulation of autophagy of mitochondrion;response to bacterium;regulation of terminal button organization;regulation of vulval development;superoxide metabolic process;regulation of synaptic plasticity;response to hydrogen peroxide;determination of adult lifespan;response to oxidative stress;regulation of br…	GO:0004784;GO:0016491;GO:0042803;GO:0005507	superoxide dismutase activity;oxidoreductase activity;protein homodimerization activity;copper ion binding	GO:0005737;GO:0005829;GO:0005777;GO:0005615	cytoplasm;cytosol;peroxisome;extracellular space	Cytoplasm;Disulfide bond;Antioxidant;Signal;Oxidoreductase;Zinc;Metal-binding;Copper
TRINITY_DN6612_c0_g1_i8 len=2130 path=[0:0-565 3:566-566 4:567-644 5:645-744 6:745-1047 7:1048-1141 8:1142-1333 9:1334-2129]	sod1	Superoxide dismutase [Cu-Zn]	1.15.1.1	GO:0031152;GO:0009650;GO:1903146;GO:0019430;GO:0009617;GO:2000331;GO:0040028;GO:0006801;GO:0048167;GO:0042542;GO:0008340;GO:0006979;GO:0060378;GO:0009411;GO:1904643;GO:0042554	aggregation involved in sorocarp development;UV protection;regulation of autophagy of mitochondrion;removal of superoxide radicals;response to bacterium;regulation of terminal button organization;regulation of vulval development;superoxide metabolic process;regulation of synaptic plasticity;response to hydrogen peroxide;determination of adult lifespan;response to oxidative stress;regulation of br…	GO:0004784;GO:0016491;GO:0042803;GO:0005507	superoxide dismutase activity;oxidoreductase activity;protein homodimerization activity;copper ion binding	GO:0005737;GO:0005829;GO:0005777;GO:0005615	cytoplasm;cytosol;peroxisome;extracellular space	Cytoplasm;Disulfide bond;Antioxidant;Signal;Oxidoreductase;Metal-binding;Copper;Zinc
TRINITY_DN6612_c0_g2_i1 len=252 path=[0:0-139 2:140-251]
TRINITY_DN6612_c0_g2_i2 len=331 path=[1:0-218 2:219-330]
TRINITY_DN6612_c1_g1_i1 len=249 path=[0:0-248]
TRINITY_DN96716_c0_g1_i1 len=434 path=[0:0-433]
TRINITY_DN96757_c0_g1_i1 len=450 path=[0:0-449]
TRINITY_DN96761_c0_g1_i1 len=415 path=[0:0-414]
TRINITY_DN96744_c0_g1_i1 len=351 path=[0:0-350]
TRINITY_DN96720_c0_g1_i1 len=237 path=[0:0-236]
TRINITY_DN96792_c0_g1_i1 len=257 path=[0:0-256]
TRINITY_DN96775_c0_g1_i1 len=357 path=[0:0-356]
TRINITY_DN96793_c0_g1_i1 len=317 path=[0:0-316]
TRINITY_DN96741_c0_g1_i1 len=295 path=[0:0-294]
TRINITY_DN96766_c0_g1_i1 len=350 path=[0:0-349]
TRINITY_DN96773_c0_g1_i1 len=344 path=[0:0-343]
TRINITY_DN96729_c0_g1_i1 len=312 path=[0:0-311]
TRINITY_DN96701_c0_g1_i1 len=236 path=[0:0-235]
TRINITY_DN96704_c0_g1_i1 len=319 path=[0:0-318]
TRINITY_DN96707_c0_g1_i1 len=285 path=[0:0-284]
TRINITY_DN96745_c0_g1_i1 len=582 path=[0:0-360 2:361-394 3:395-581]
TRINITY_DN96735_c0_g1_i1 len=216 path=[0:0-215]
TRINITY_DN96778_c0_g1_i1 len=304 path=[0:0-303]
TRINITY_DN96783_c0_g1_i1 len=223 path=[0:0-222]
TRINITY_DN96732_c1_g1_i1 len=204 path=[0:0-203]
TRINITY_DN96764_c0_g1_i1 len=206 path=[0:0-205]
TRINITY_DN96734_c0_g1_i1 len=466 path=[0:0-218 1:219-293 2:294-465]
TRINITY_DN96734_c0_g1_i2 len=391 path=[0:0-218 2:219-390]
TRINITY_DN96765_c0_g1_i1 len=404 path=[0:0-403]
TRINITY_DN96748_c0_g1_i1 len=389 path=[0:0-388]
TRINITY_DN96712_c0_g1_i1 len=277 path=[0:0-276]
TRINITY_DN96723_c0_g1_i1 len=316 path=[0:0-315]
TRINITY_DN96762_c0_g1_i1 len=262 path=[0:0-261]
TRINITY_DN96755_c0_g1_i1 len=369 path=[0:0-368]
TRINITY_DN96733_c0_g1_i1 len=510 path=[0:0-509]
TRINITY_DN96705_c0_g1_i1 len=211 path=[0:0-210]
TRINITY_DN96728_c0_g1_i1 len=452 path=[0:0-451]
TRINITY_DN96703_c0_g1_i1 len=232 path=[0:0-231]
TRINITY_DN96711_c0_g1_i1 len=346 path=[0:0-345]
TRINITY_DN96790_c0_g1_i1 len=318 path=[0:0-317]
TRINITY_DN96791_c0_g1_i1 len=274 path=[0:0-273]
TRINITY_DN96751_c0_g1_i1 len=512 path=[0:0-511]
TRINITY_DN96798_c0_g1_i1 len=558 path=[0:0-557]
TRINITY_DN96759_c0_g1_i1 len=430 path=[0:0-429]
TRINITY_DN96706_c0_g1_i1 len=239 path=[0:0-238]
TRINITY_DN96756_c0_g1_i1 len=246 path=[0:0-245]
TRINITY_DN96771_c0_g1_i1 len=327 path=[0:0-326]
TRINITY_DN96754_c0_g1_i1 len=288 path=[0:0-287]
TRINITY_DN96768_c0_g1_i1 len=268 path=[0:0-267]
TRINITY_DN96738_c0_g1_i1 len=216 path=[0:0-215]
TRINITY_DN96724_c0_g1_i1 len=386 path=[0:0-385]
TRINITY_DN96736_c0_g1_i1 len=320 path=[0:0-319]
TRINITY_DN96772_c0_g1_i1 len=263 path=[0:0-262]
TRINITY_DN96750_c0_g1_i1 len=495 path=[0:0-494]
TRINITY_DN96722_c0_g1_i1 len=322 path=[0:0-321]
TRINITY_DN96767_c0_g1_i1 len=208 path=[0:0-207]
TRINITY_DN96714_c0_g1_i1 len=328 path=[0:0-327]
TRINITY_DN96719_c0_g1_i1 len=327 path=[1:0-64 2:65-326]
TRINITY_DN96715_c0_g1_i1 len=308 path=[0:0-307]
TRINITY_DN96785_c0_g1_i1 len=256 path=[0:0-255]
TRINITY_DN96789_c0_g1_i1 len=557 path=[0:0-556]
TRINITY_DN96700_c0_g1_i1 len=233 path=[0:0-232]
TRINITY_DN96753_c0_g1_i1 len=380 path=[0:0-379]
TRINITY_DN96713_c0_g1_i1 len=257 path=[0:0-256]
TRINITY_DN96702_c0_g1_i1 len=289 path=[0:0-288]
TRINITY_DN96717_c0_g1_i1 len=351 path=[0:0-350]
TRINITY_DN96749_c0_g1_i1 len=231 path=[0:0-230]
TRINITY_DN96737_c0_g1_i1 len=295 path=[0:0-294]
TRINITY_DN96770_c0_g1_i1 len=205 path=[0:0-204]
TRINITY_DN96774_c0_g1_i1 len=290 path=[0:0-289]
TRINITY_DN96758_c0_g1_i1 len=448 path=[0:0-447]
TRINITY_DN96731_c0_g1_i1 len=674 path=[0:0-673]
TRINITY_DN96747_c0_g1_i1 len=240 path=[0:0-239]
TRINITY_DN96799_c0_g1_i1 len=236 path=[0:0-235]
TRINITY_DN96795_c0_g1_i1 len=223 path=[0:0-222]
TRINITY_DN96746_c0_g1_i1 len=512 path=[0:0-511]
TRINITY_DN96721_c0_g1_i1 len=293 path=[0:0-292]
TRINITY_DN96781_c0_g1_i1 len=686 path=[0:0-685]
TRINITY_DN96776_c0_g1_i1 len=342 path=[0:0-341]
TRINITY_DN96763_c0_g1_i1 len=514 path=[0:0-513]
TRINITY_DN96760_c0_g1_i1 len=267 path=[0:0-266]
TRINITY_DN96752_c0_g1_i1 len=271 path=[0:0-270]
TRINITY_DN96727_c0_g1_i1 len=514 path=[0:0-513]
TRINITY_DN96743_c0_g1_i1 len=266 path=[0:0-265]
TRINITY_DN96786_c0_g1_i1 len=423 path=[0:0-422]
TRINITY_DN96730_c0_g1_i1 len=303 path=[0:0-302]
TRINITY_DN96796_c0_g1_i1 len=323 path=[0:0-322]
TRINITY_DN96739_c0_g1_i1 len=233 path=[0:0-232]
TRINITY_DN96784_c0_g1_i1 len=283 path=[0:0-282]
TRINITY_DN96777_c0_g1_i1 len=379 path=[0:0-378]
TRINITY_DN96726_c0_g1_i1 len=208 path=[0:0-207]
TRINITY_DN96718_c0_g1_i1 len=425 path=[0:0-424]	scsB	Succinate--CoA ligase [ADP-forming] subunit beta, mitochondrial	6.2.1.5;6.2.1.4	GO:0006099;GO:0006104	tricarboxylic acid cycle;succinyl-CoA metabolic process	GO:0000287;GO:0003824;GO:0000166;GO:0004591;GO:0030976;GO:0004149;GO:0005524;GO:0051536;GO:0005525;GO:0004776;GO:0004775	magnesium ion binding;catalytic activity;nucleotide binding;oxoglutarate dehydrogenase (succinyl-transferring) activity;thiamine pyrophosphate binding;dihydrolipoyllysine-residue succinyltransferase activity;ATP binding;iron-sulfur cluster binding;GTP binding;succinate-CoA ligase (GDP-forming) activity;succinate-CoA ligase (ADP-forming) activity	GO:0005739;GO:0045252;GO:0042709;GO:0042566	mitochondrion;oxoglutarate dehydrogenase complex;succinate-CoA ligase complex;hydrogenosome	ATP-binding;Mitochondrion;Ligase;Nucleotide-binding;Metal-binding;GTP-binding;Tricarboxylic acid cycle;Magnesium;Thiamine pyrophosphate;Transit peptide;Hydrogenosome	Carbohydrate metabolism
TRINITY_DN96708_c0_g1_i1 len=409 path=[0:0-408]
TRINITY_DN96794_c0_g1_i1 len=287 path=[0:0-286]
TRINITY_DN96710_c0_g1_i1 len=356 path=[0:0-355]
TRINITY_DN96725_c0_g1_i1 len=306 path=[0:0-305]
TRINITY_DN391_c0_g1_i1 len=237 path=[1:0-46 3:47-48 12:49-51 13:52-71 14:72-89 15:90-131 16:132-147 18:148-153 19:154-154 21:155-162 22:163-236]
TRINITY_DN391_c0_g1_i10 len=577 path=[0:0-45 5:46-71 7:72-92 8:93-115 10:116-116 11:117-132 12:133-135 13:136-155 18:156-161 19:162-162 21:163-170 22:171-244 23:245-442 26:443-507 30:508-576]
TRINITY_DN391_c0_g1_i13 len=227 path=[1:0-46 4:47-48 15:49-90 17:91-118 21:119-126 22:127-200 24:201-226]
TRINITY_DN391_c0_g1_i16 len=628 path=[0:0-45 5:46-71 7:72-92 8:93-115 10:116-116 11:117-132 12:133-135 13:136-155 18:156-161 19:162-162 21:163-170 22:171-244 23:245-442 25:443-518 27:519-530 31:531-627]
TRINITY_DN391_c0_g1_i4 len=414 path=[2:0-107 5:108-133 6:134-177 10:178-178 11:179-194 12:195-197 13:198-217 14:218-235 15:236-277 17:278-305 21:306-313 22:314-387 24:388-413]
TRINITY_DN391_c0_g1_i5 len=593 path=[0:0-45 5:46-71 7:72-92 8:93-115 10:116-116 11:117-132 12:133-135 13:136-155 18:156-161 19:162-162 21:163-170 22:171-244 23:245-442 25:443-518 28:519-592]
TRINITY_DN391_c0_g1_i9 len=333 path=[2:0-107 5:108-133 6:134-177 10:178-178 11:179-194 12:195-197 13:198-217 18:218-223 20:224-232 22:233-306 24:307-332]
TRINITY_DN351_c0_g1_i10 len=262 path=[1:0-32 2:33-43 4:44-68 7:69-116 8:117-123 10:124-126 14:127-199 31:200-203 33:204-227 34:228-261]
TRINITY_DN351_c0_g1_i11 len=404 path=[1:0-32 2:33-43 4:44-68 7:69-116 9:117-120 12:121-123 19:124-141 23:142-142 24:143-154 25:155-158 26:159-178 27:179-200 32:201-204 33:205-228 35:229-403]
TRINITY_DN351_c0_g1_i7 len=404 path=[1:0-32 2:33-43 4:44-68 7:69-116 8:117-123 10:124-126 15:127-198 22:199-200 32:201-204 33:205-228 35:229-403]
TRINITY_DN366_c0_g1_i1 len=1273 path=[0:0-288 2:289-322 4:323-481 5:482-690 6:691-709 8:710-823 10:824-897 11:898-1272]
TRINITY_DN366_c0_g1_i2 len=1063 path=[1:0-271 5:272-480 7:481-499 8:500-613 10:614-687 11:688-1062]
TRINITY_DN366_c1_g1_i17 len=7644 path=[0:0-333 2:334-6393 4:6394-6966 5:6967-7008 6:7009-7643]	LOC111592323	Protein piccolo-like isoform X1		GO:0006325;GO:0007264;GO:0015031;GO:0046654;GO:0048190	chromatin organization;small GTPase mediated signal transduction;protein transport;tetrahydrofolate biosynthetic process;wing disc dorsal/ventral pattern formation	GO:0004146;GO:0005085	dihydrofolate reductase activity;guanyl-nucleotide exchange factor activity	GO:0005694	chromosome	ANK repeat;Guanine-nucleotide releasing factor;Protein transport
TRINITY_DN366_c1_g1_i7 len=503 path=[0:0-333 1:334-502]
TRINITY_DN388_c0_g1_i1 len=661 path=[0:0-139 1:140-240 3:241-407 4:408-409 5:410-660]
TRINITY_DN388_c0_g1_i2 len=608 path=[0:0-139 2:140-189 3:190-356 5:357-607]
TRINITY_DN399_c0_g1_i10 len=676 path=[1:0-187 6:188-211 8:212-220 9:221-278 13:279-281 14:282-298 15:299-299 16:300-323 17:324-391 30:392-410 32:411-415 33:416-431 36:432-433 37:434-457 39:458-472 41:473-476 42:477-518 43:519-538 44:539-675]
TRINITY_DN399_c0_g1_i12 len=7406 path=[3:0-1861 5:1862-1867 6:1868-1891 7:1892-1925 14:1926-1942 15:1943-1943 16:1944-1967 17:1968-2035 30:2036-2054 32:2055-2059 33:2060-2075 36:2076-2077 37:2078-2101 39:2102-2116 41:2117-2120 42:2121-2162 43:2163-2182 45:2183-7106 47:7107-7405]	413344	Exportin-5		GO:0006611	protein export from nucleus	GO:0005049;GO:0031267	nuclear export signal receptor activity;small GTPase binding	GO:0016020	membrane	Membrane;Transmembrane;Transmembrane helix
TRINITY_DN399_c0_g1_i17 len=2356 path=[3:0-1861 5:1862-1867 6:1868-1891 8:1892-1900 9:1901-1958 13:1959-1961 14:1962-1978 15:1979-1979 16:1980-2003 17:2004-2071 30:2072-2090 32:2091-2095 33:2096-2111 36:2112-2113 37:2114-2137 39:2138-2152 41:2153-2156 42:2157-2198 43:2199-2218 44:2219-2355]	LOC412929	Androgen-dependent TFPI-regulating protein isoform X1						GO:0016020	membrane	Membrane;Transmembrane;Transmembrane helix
TRINITY_DN399_c0_g1_i23 len=549 path=[2:0-306 37:307-330 39:331-345 41:346-349 42:350-391 43:392-411 44:412-548]
TRINITY_DN399_c0_g1_i3 len=5713 path=[2:0-306 37:307-330 39:331-345 40:346-392 43:393-412 45:413-5336 46:5337-5413 47:5414-5712]	413344	Exportin-5		GO:0006611	protein export from nucleus	GO:0005049;GO:0031267	nuclear export signal receptor activity;small GTPase binding
TRINITY_DN399_c0_g1_i7 len=444 path=[18:0-55 20:56-93 21:94-113 23:114-130 24:131-188 35:189-198 36:199-200 37:201-224 38:225-244 42:245-286 43:287-306 44:307-443]
TRINITY_DN399_c0_g1_i9 len=5838 path=[4:0-5527 5:5528-5533 6:5534-5557 8:5558-5566 10:5567-5596 11:5597-5613 13:5614-5616 14:5617-5633 15:5634-5634 16:5635-5658 18:5659-5714 19:5715-5754 21:5755-5774 23:5775-5791 25:5792-5793 26:5794-5800 28:5801-5813 29:5814-5818 30:5819-5837]
TRINITY_DN399_c0_g2_i1 len=304 path=[0:0-303]
TRINITY_DN399_c1_g1_i2 len=278 path=[4:0-92 7:93-98 10:99-107 11:108-114 12:115-125 14:126-127 15:128-139 17:140-156 18:157-164 20:165-172 21:173-189 25:190-192 26:193-214 27:215-277]
TRINITY_DN399_c1_g1_i3 len=224 path=[1:0-26 7:27-32 10:33-41 11:42-48 12:49-59 13:60-223]
TRINITY_DN399_c1_g1_i4 len=212 path=[2:0-59 14:60-61 15:62-73 17:74-90 18:91-98 20:99-106 21:107-123 25:124-126 26:127-148 27:149-211]
TRINITY_DN399_c1_g1_i5 len=251 path=[3:0-59 10:60-68 11:69-75 12:76-86 13:87-250]
TRINITY_DN399_c1_g1_i8 len=290 path=[4:0-92 7:93-98 10:99-107 11:108-114 12:115-125 13:126-289]
TRINITY_DN399_c1_g1_i9 len=247 path=[0:0-74 5:75-75 9:76-83 12:84-94 14:95-96 15:97-108 17:109-125 18:126-133 20:134-141 21:142-158 25:159-161 26:162-183 27:184-246]
TRINITY_DN399_c2_g1_i10 len=2886 path=[0:0-2031 1:2032-2093 2:2094-2098 4:2099-2123 5:2124-2207 7:2208-2496 9:2497-2885]
TRINITY_DN399_c2_g1_i8 len=2837 path=[0:0-2031 2:2032-2036 3:2037-2072 5:2073-2156 6:2157-2158 7:2159-2447 9:2448-2836]
TRINITY_DN399_c4_g1_i1 len=274 path=[0:0-73 2:74-142 4:143-184 6:185-273]
TRINITY_DN399_c4_g1_i2 len=365 path=[1:0-217 2:218-286 4:287-328 5:329-364]
TRINITY_DN399_c6_g1_i1 len=564 path=[1:0-109 2:110-441 7:442-514 8:515-563]
TRINITY_DN399_c6_g1_i3 len=629 path=[0:0-34 2:35-366 3:367-415 5:416-444 6:445-506 7:507-579 8:580-628]
TRINITY_DN399_c6_g1_i4 len=697 path=[1:0-109 2:110-441 3:442-490 5:491-519 6:520-581 7:582-654 9:655-696]
TRINITY_DN399_c7_g1_i1 len=1218 path=[3:0-51 6:52-127 8:128-157 10:158-203 12:204-252 13:253-256 14:257-449 15:450-452 16:453-1217]	TRYP4	Trypsin 3A1	3.4.21.4	GO:0006508;GO:0007586	proteolysis;digestion	GO:0004252	serine-type endopeptidase activity	GO:0005615	extracellular space	Digestion;Disulfide bond;Hydrolase;Protease;Secreted;Serine protease;Signal;Zymogen
TRINITY_DN399_c7_g1_i4 len=232 path=[4:0-93 6:94-169 8:170-199 11:200-231]
TRINITY_DN399_c8_g1_i4 len=1301 path=[1:0-188 2:189-260 4:261-289 5:290-411 6:412-421 8:422-422 10:423-431 11:432-553 13:554-1300]
TRINITY_DN399_c9_g1_i1 len=456 path=[0:0-294 2:295-455]
TRINITY_DN399_c9_g2_i1 len=418 path=[0:0-417]
TRINITY_DN399_c10_g1_i1 len=1092 path=[0:0-1091]
TRINITY_DN399_c11_g1_i1 len=471 path=[1:0-142 4:143-470]
TRINITY_DN399_c11_g1_i3 len=474 path=[2:0-77 3:78-145 4:146-473]
TRINITY_DN399_c13_g1_i1 len=377 path=[0:0-147 2:148-376]
TRINITY_DN399_c13_g1_i2 len=208 path=[0:0-147 1:148-207]
TRINITY_DN399_c16_g1_i1 len=202 path=[0:0-201]
TRINITY_DN399_c18_g1_i1 len=447 path=[0:0-446]
TRINITY_DN399_c19_g1_i1 len=380 path=[0:0-379]
TRINITY_DN399_c24_g1_i1 len=675 path=[1:0-72 2:73-170 3:171-219 5:220-674]
TRINITY_DN399_c25_g1_i1 len=237 path=[0:0-236]
TRINITY_DN399_c29_g1_i1 len=214 path=[0:0-213]
TRINITY_DN399_c29_g2_i1 len=206 path=[0:0-205]
TRINITY_DN399_c30_g1_i1 len=447 path=[0:0-446]
TRINITY_DN399_c36_g1_i1 len=335 path=[0:0-334]
TRINITY_DN399_c37_g1_i1 len=218 path=[0:0-217]
TRINITY_DN399_c38_g1_i1 len=273 path=[0:0-272]
TRINITY_DN399_c39_g1_i1 len=204 path=[0:0-203]
TRINITY_DN399_c40_g1_i1 len=241 path=[0:0-240]
TRINITY_DN399_c42_g1_i1 len=222 path=[0:0-221]
TRINITY_DN399_c43_g1_i1 len=207 path=[0:0-206]
TRINITY_DN306_c0_g1_i11 len=1976 path=[1:0-663 7:664-1690 9:1691-1693 14:1694-1975]	serinc	Serine incorporator		GO:0008654	phospholipid biosynthetic process	GO:0016491	oxidoreductase activity	GO:0005789;GO:0016020	endoplasmic reticulum membrane;membrane	Endoplasmic reticulum;Signal;Transmembrane helix;Lipid biosynthesis;Lipid metabolism;Transmembrane;Phospholipid metabolism;Membrane;Phospholipid biosynthesis
TRINITY_DN306_c0_g1_i12 len=464 path=[2:0-163 6:164-255 8:256-293 11:294-342 16:343-355 27:356-356 50:357-463]
TRINITY_DN306_c0_g1_i14 len=505 path=[2:0-163 5:164-210 8:211-248 12:249-297 16:298-310 27:311-311 28:312-312 29:313-326 31:327-341 34:342-388 36:389-412 40:413-504]
TRINITY_DN306_c0_g1_i16 len=869 path=[2:0-163 5:164-210 8:211-248 12:249-297 16:298-310 27:311-311 28:312-312 29:313-326 30:327-342 32:343-531 36:532-555 39:556-559 41:560-577 42:578-579 43:580-623 44:624-627 45:628-712 47:713-740 48:741-761 50:762-868]
TRINITY_DN306_c0_g1_i18 len=550 path=[2:0-163 6:164-255 8:256-293 11:294-342 16:343-355 27:356-356 28:357-357 29:358-371 31:372-386 34:387-433 36:434-457 40:458-549]
TRINITY_DN306_c0_g1_i19 len=2849 path=[1:0-663 4:664-702 7:703-1729 10:1730-2197 15:2198-2287 17:2288-2324 19:2325-2349 20:2350-2367 21:2368-2374 25:2375-2393 26:2394-2445 27:2446-2446 28:2447-2447 35:2448-2492 37:2493-2493 44:2494-2497 45:2498-2582 47:2583-2610 48:2611-2631 49:2632-2741 50:2742-2848]	serinc	Serine incorporator		GO:0008654	phospholipid biosynthetic process	GO:0016491	oxidoreductase activity	GO:0005789;GO:0016020	endoplasmic reticulum membrane;membrane	Endoplasmic reticulum;Signal;Transmembrane helix;Lipid biosynthesis;Lipid metabolism;Transmembrane;Phospholipid metabolism;Membrane;Phospholipid biosynthesis
TRINITY_DN306_c0_g1_i20 len=403 path=[0:0-46 15:47-136 17:137-173 19:174-198 20:199-216 21:217-223 25:224-242 26:243-294 27:295-295 50:296-402]
TRINITY_DN306_c0_g1_i23 len=2015 path=[1:0-663 4:664-702 7:703-1729 9:1730-1732 14:1733-2014]	LOC111604661	Serine incorporator 1 isoform X1		GO:0008654	phospholipid biosynthetic process	GO:0016491	oxidoreductase activity	GO:0016020;GO:0005789	membrane;endoplasmic reticulum membrane	Signal;Transmembrane;Transmembrane helix;Lipid biosynthesis;Phospholipid biosynthesis;Membrane;Phospholipid metabolism
TRINITY_DN306_c0_g1_i25 len=728 path=[3:0-228 20:229-246 22:247-252 24:253-272 26:273-324 27:325-325 28:326-326 35:327-371 37:372-372 44:373-376 45:377-461 47:462-489 48:490-510 49:511-620 50:621-727]
TRINITY_DN306_c0_g1_i31 len=959 path=[2:0-163 5:164-210 8:211-248 12:249-297 16:298-310 27:311-311 28:312-312 29:313-326 30:327-342 32:343-531 36:532-555 39:556-559 43:560-603 44:604-607 45:608-692 47:693-720 48:721-741 49:742-851 50:852-958]
TRINITY_DN306_c0_g1_i5 len=744 path=[2:0-163 5:164-210 8:211-248 12:249-297 16:298-310 27:311-311 28:312-312 29:313-326 30:327-342 42:343-344 43:345-388 44:389-392 45:393-477 47:478-505 48:506-526 49:527-636 50:637-743]
TRINITY_DN306_c0_g1_i8 len=789 path=[2:0-163 6:164-255 8:256-293 11:294-342 16:343-355 27:356-356 28:357-357 29:358-371 31:372-386 33:387-387 35:388-432 38:433-437 45:438-522 47:523-550 48:551-571 49:572-681 50:682-788]
TRINITY_DN306_c0_g1_i9 len=759 path=[2:0-163 6:164-255 8:256-293 11:294-342 16:343-355 27:356-356 28:357-357 35:358-402 38:403-407 45:408-492 47:493-520 48:521-541 49:542-651 50:652-758]
TRINITY_DN318_c0_g1_i1 len=215 path=[0:0-214]
TRINITY_DN318_c0_g2_i1 len=1100 path=[1:0-734 2:735-1099]
TRINITY_DN318_c0_g2_i2 len=452 path=[0:0-86 2:87-451]
TRINITY_DN355_c0_g1_i10 len=2115 path=[0:0-174 3:175-175 4:176-319 5:320-483 6:484-778 7:779-928 9:929-1048 10:1049-1440 12:1441-1511 13:1512-1556 14:1557-1575 15:1576-1602 17:1603-1690 18:1691-1692 19:1693-1734 21:1735-1759 23:1760-1807 24:1808-1819 26:1820-1896 28:1897-1960 29:1961-2011 31:2012-2048 32:2049-2114]
TRINITY_DN355_c0_g1_i14 len=1926 path=[2:0-114 3:115-115 4:116-259 5:260-423 6:424-718 7:719-868 8:869-988 10:989-1380 11:1381-1451 13:1452-1496 14:1497-1515 16:1516-1542 17:1543-1630 26:1631-1707 27:1708-1771 29:1772-1822 30:1823-1859 32:1860-1925]
TRINITY_DN355_c0_g1_i2 len=1513 path=[2:0-114 3:115-115 5:116-279 7:280-429 8:430-549 10:550-941 12:942-1012 13:1013-1057 14:1058-1076 15:1077-1103 17:1104-1191 18:1192-1193 19:1194-1235 21:1236-1260 23:1261-1308 24:1309-1320 26:1321-1397 28:1398-1461 29:1462-1512]
TRINITY_DN355_c0_g1_i4 len=634 path=[1:0-178 14:179-197 16:198-224 17:225-312 18:313-314 20:315-356 21:357-381 22:382-429 24:430-441 26:442-518 27:519-582 29:583-633]
TRINITY_DN355_c0_g1_i7 len=273 path=[17:0-87 18:88-89 20:90-131 21:132-156 22:157-204 24:205-216 25:217-272]
TRINITY_DN335_c0_g1_i1 len=496 path=[0:0-283 2:284-284 3:285-285 10:286-495]
TRINITY_DN335_c0_g1_i10 len=1612 path=[0:0-283 2:284-284 3:285-285 4:286-523 5:524-609 6:610-954 7:955-955 9:956-1018 11:1019-1132 12:1133-1611]
TRINITY_DN335_c0_g1_i2 len=557 path=[6:0-344 8:345-346 10:347-556]
TRINITY_DN335_c0_g1_i3 len=1267 path=[0:0-283 2:284-284 3:285-285 4:286-523 5:524-609 7:610-610 9:611-673 11:674-787 12:788-1266]
TRINITY_DN335_c0_g1_i6 len=822 path=[0:0-283 2:284-284 3:285-285 4:286-523 5:524-609 8:610-611 10:612-821]
TRINITY_DN335_c0_g1_i7 len=1426 path=[0:0-283 1:284-337 5:338-423 6:424-768 7:769-769 9:770-832 11:833-946 12:947-1425]
TRINITY_DN335_c0_g1_i8 len=1249 path=[0:0-283 1:284-337 5:338-423 6:424-768 7:769-769 12:770-1248]
TRINITY_DN335_c0_g1_i9 len=878 path=[0:0-283 2:284-284 11:285-398 12:399-877]
TRINITY_DN335_c2_g1_i1 len=201 path=[1:0-70 2:71-200]
TRINITY_DN335_c4_g1_i1 len=331 path=[0:0-330]
TRINITY_DN335_c6_g1_i1 len=232 path=[0:0-231]
TRINITY_DN349_c0_g1_i2 len=561 path=[0:0-171 2:172-204 3:205-207 10:208-245 11:246-283 13:284-560]
TRINITY_DN349_c0_g1_i3 len=483 path=[0:0-171 2:172-204 4:205-205 13:206-482]
TRINITY_DN349_c0_g1_i4 len=548 path=[0:0-171 1:172-203 6:204-204 7:205-205 8:206-302 9:303-305 10:306-343 12:344-547]
TRINITY_DN349_c0_g1_i5 len=450 path=[0:0-171 1:172-203 6:204-204 9:205-207 10:208-245 12:246-449]
TRINITY_DN349_c0_g1_i6 len=756 path=[0:0-171 2:172-204 4:205-205 5:206-411 6:412-412 7:413-413 8:414-510 9:511-513 10:514-551 12:552-755]
TRINITY_DN349_c0_g1_i8 len=691 path=[0:0-171 2:172-204 4:205-205 5:206-411 6:412-412 7:413-413 13:414-690]
TRINITY_DN349_c0_g1_i9 len=867 path=[0:0-171 2:172-204 4:205-205 5:206-411 6:412-412 7:413-413 8:414-510 9:511-513 10:514-551 11:552-589 13:590-866]
TRINITY_DN349_c0_g2_i1 len=259 path=[0:0-258]
TRINITY_DN349_c0_g3_i1 len=3076 path=[0:0-464 1:465-525 2:526-3075]	lgd	Coiled-coil and C2 domain-containing protein 1-like		GO:0000281;GO:0006357;GO:0006886;GO:0007219;GO:0007423;GO:0007472;GO:0008586;GO:0016197;GO:0045035;GO:0045746;GO:0048132;GO:0048749	mitotic cytokinesis;regulation of transcription by RNA polymerase II;intracellular protein transport;Notch signaling pathway;sensory organ development;wing disc morphogenesis;imaginal disc-derived wing vein morphogenesis;endosomal transport;sensory organ precursor cell division;negative regulation of Notch signaling pathway;female germ-line stem cell asymmetric division;compound eye development	GO:0000978;GO:0000981;GO:0001227;GO:0005543	RNA polymerase II cis-regulatory region sequence-specific DNA binding;DNA-binding transcription factor activity, RNA polymerase II-specific;DNA-binding transcription repressor activity, RNA polymerase II-specific;phospholipid binding	GO:0098592	cytoplasmic side of apical plasma membrane	Coiled coil;Cytoplasm;Notch signaling pathway
TRINITY_DN349_c0_g3_i2 len=3015 path=[0:0-464 2:465-3014]	lgd	Coiled-coil and C2 domain-containing protein 1-like		GO:0000281;GO:0006357;GO:0006886;GO:0007219;GO:0007423;GO:0007472;GO:0008586;GO:0016197;GO:0045035;GO:0045746;GO:0048132;GO:0048749	mitotic cytokinesis;regulation of transcription by RNA polymerase II;intracellular protein transport;Notch signaling pathway;sensory organ development;wing disc morphogenesis;imaginal disc-derived wing vein morphogenesis;endosomal transport;sensory organ precursor cell division;negative regulation of Notch signaling pathway;female germ-line stem cell asymmetric division;compound eye development	GO:0000978;GO:0000981;GO:0001227;GO:0005543	RNA polymerase II cis-regulatory region sequence-specific DNA binding;DNA-binding transcription factor activity, RNA polymerase II-specific;DNA-binding transcription repressor activity, RNA polymerase II-specific;phospholipid binding	GO:0098592	cytoplasmic side of apical plasma membrane	Coiled coil;Cytoplasm;Notch signaling pathway
TRINITY_DN349_c0_g4_i1 len=310 path=[0:0-309]
TRINITY_DN349_c1_g1_i1 len=231 path=[0:0-230]
TRINITY_DN327_c0_g1_i1 len=762 path=[12:0-85 14:86-102 15:103-112 18:113-219 21:220-340 24:341-341 27:342-362 30:363-440 33:441-761]
TRINITY_DN327_c0_g1_i11 len=1703 path=[0:0-198 2:199-237 3:238-300 9:301-316 11:317-342 12:343-428 14:429-445 15:446-455 17:456-1009 20:1010-1155 22:1156-1179 26:1180-1272 29:1273-1665 32:1666-1702]
TRINITY_DN327_c0_g1_i12 len=627 path=[18:0-106 21:107-227 24:228-228 28:229-249 30:250-327 34:328-437 35:438-439 39:440-459 40:460-626]
TRINITY_DN327_c0_g1_i13 len=788 path=[16:0-6 21:7-127 24:128-128 27:129-149 30:150-227 34:228-337 36:338-338 38:339-359 40:360-526 42:527-787]
TRINITY_DN327_c0_g1_i14 len=736 path=[1:0-250 2:251-289 4:290-330 6:331-351 8:352-353 10:354-368 11:369-394 13:395-480 14:481-497 15:498-507 18:508-614 21:615-735]
TRINITY_DN327_c0_g1_i21 len=2169 path=[1:0-250 2:251-289 4:290-330 6:331-351 7:352-352 9:353-368 11:369-394 12:395-480 14:481-497 15:498-507 17:508-1061 20:1062-1207 22:1208-1231 26:1232-1324 29:1325-1717 31:1718-2168]
TRINITY_DN327_c0_g1_i9 len=331 path=[13:0-85 14:86-102 16:103-109 21:110-230 24:231-231 27:232-252 30:253-330]
TRINITY_DN327_c1_g1_i12 len=1773 path=[1:0-359 3:360-1434 4:1435-1772]
TRINITY_DN327_c1_g1_i4 len=332 path=[0:0-175 9:176-181 10:182-182 12:183-255 14:256-258 16:259-331]
TRINITY_DN327_c1_g1_i5 len=963 path=[1:0-359 2:360-360 4:361-698 5:699-699 6:700-722 7:723-751 10:752-752 12:753-825 13:826-962]
TRINITY_DN327_c1_g1_i7 len=1867 path=[3:0-1074 4:1075-1412 5:1413-1413 6:1414-1436 8:1437-1459 9:1460-1465 10:1466-1466 12:1467-1539 14:1540-1542 15:1543-1866]
TRINITY_DN327_c1_g1_i8 len=540 path=[4:0-337 6:338-360 8:361-383 9:384-389 11:390-390 12:391-463 14:464-466 16:467-539]
TRINITY_DN327_c1_g2_i1 len=260 path=[0:0-259]
TRINITY_DN327_c2_g1_i1 len=320 path=[0:0-55 2:56-79 3:80-96 4:97-239 6:240-265 9:266-319]
TRINITY_DN327_c2_g1_i2 len=232 path=[1:0-36 2:37-60 8:61-231]
TRINITY_DN327_c2_g1_i4 len=355 path=[1:0-36 2:37-60 3:61-77 5:78-183 8:184-354]
TRINITY_DN327_c4_g1_i1 len=227 path=[0:0-226]
TRINITY_DN327_c4_g2_i1 len=230 path=[0:0-50 2:51-229]
TRINITY_DN327_c4_g2_i2 len=236 path=[1:0-56 2:57-235]
TRINITY_DN327_c5_g1_i1 len=266 path=[1:0-86 2:87-119 4:120-197 5:198-265]
TRINITY_DN327_c5_g1_i2 len=209 path=[1:0-86 2:87-119 3:120-140 5:141-208]
TRINITY_DN327_c5_g1_i4 len=235 path=[0:0-55 2:56-88 4:89-166 5:167-234]
TRINITY_DN327_c6_g1_i2 len=985 path=[0:0-359 3:360-654 8:655-984]
TRINITY_DN327_c6_g1_i4 len=417 path=[1:0-86 8:87-416]
TRINITY_DN327_c6_g1_i5 len=1075 path=[0:0-359 3:360-654 4:655-655 5:656-656 7:657-744 8:745-1074]
TRINITY_DN327_c6_g1_i6 len=778 path=[0:0-359 7:360-447 8:448-777]
TRINITY_DN327_c8_g1_i1 len=247 path=[0:0-246]
TRINITY_DN327_c9_g1_i1 len=217 path=[0:0-216]
TRINITY_DN327_c12_g1_i1 len=293 path=[1:0-111 2:112-292]
TRINITY_DN327_c13_g1_i1 len=229 path=[0:0-228]
TRINITY_DN327_c14_g1_i1 len=211 path=[0:0-210]
TRINITY_DN327_c17_g1_i2 len=662 path=[0:0-273 2:274-276 9:277-283 11:284-287 12:288-308 13:309-315 14:316-317 16:318-385 20:386-405 22:406-444 23:445-661]
TRINITY_DN327_c17_g1_i4 len=233 path=[6:0-45 8:46-50 9:51-57 11:58-61 12:62-82 13:83-89 15:90-232]
TRINITY_DN327_c17_g1_i5 len=1150 path=[1:0-646 4:647-649 5:650-710 7:711-758 8:759-763 9:764-770 11:771-774 12:775-795 13:796-802 14:803-804 17:805-828 19:829-873 20:874-893 21:894-932 23:933-1149]
TRINITY_DN327_c17_g1_i7 len=459 path=[0:0-273 2:274-276 9:277-283 11:284-287 12:288-308 13:309-315 15:316-458]
TRINITY_DN327_c21_g1_i2 len=253 path=[1:0-81 2:82-117 3:118-252]
TRINITY_DN327_c21_g1_i3 len=324 path=[0:0-152 2:153-188 3:189-323]
TRINITY_DN327_c21_g2_i1 len=219 path=[0:0-218]
TRINITY_DN327_c24_g1_i1 len=256 path=[0:0-255]
TRINITY_DN327_c25_g1_i1 len=238 path=[0:0-237]
TRINITY_DN327_c29_g1_i1 len=204 path=[0:0-203]
TRINITY_DN327_c31_g1_i1 len=267 path=[0:0-266]
TRINITY_DN327_c33_g1_i2 len=221 path=[0:0-185 1:186-220]
TRINITY_DN327_c47_g1_i1 len=422 path=[0:0-421]
TRINITY_DN327_c48_g1_i1 len=203 path=[0:0-202]
TRINITY_DN327_c50_g1_i1 len=271 path=[0:0-270]
TRINITY_DN327_c51_g1_i1 len=202 path=[0:0-201]
TRINITY_DN327_c53_g1_i1 len=221 path=[0:0-220]
TRINITY_DN327_c54_g1_i1 len=230 path=[0:0-229]
TRINITY_DN327_c55_g1_i1 len=279 path=[0:0-278]
TRINITY_DN327_c56_g1_i1 len=226 path=[0:0-225]
TRINITY_DN327_c57_g1_i1 len=242 path=[0:0-241]
TRINITY_DN327_c58_g1_i1 len=212 path=[0:0-211]
TRINITY_DN327_c60_g1_i1 len=202 path=[0:0-201]
TRINITY_DN336_c0_g1_i2 len=2022 path=[1:0-433 2:434-480 4:481-598 5:599-735 6:736-856 8:857-1023 10:1024-1204 11:1205-1302 12:1303-1339 14:1340-1371 15:1372-1434 17:1435-1460 19:1461-1525 20:1526-1551 21:1552-1690 23:1691-1746 24:1747-2021]	srp54	Signal recognition particle 54 kDa protein	3.6.5.-	GO:0006616;GO:0006614	SRP-dependent cotranslational protein targeting to membrane, translocation;SRP-dependent cotranslational protein targeting to membrane	GO:0008312;GO:0003924;GO:0030942;GO:0005525	7S RNA binding;GTPase activity;endoplasmic reticulum signal peptide binding;GTP binding	GO:0005783;GO:0005786;GO:0048500;GO:0016607;GO:0045335	endoplasmic reticulum;signal recognition particle, endoplasmic reticulum targeting;signal recognition particle;nuclear speck;phagocytic vesicle	Nucleotide-binding;Hydrolase;GTP-binding;Signal recognition particle;RNA-binding;Endoplasmic reticulum;Ribonucleoprotein;Cytoplasm
TRINITY_DN336_c0_g1_i3 len=2115 path=[1:0-433 2:434-480 4:481-598 5:599-735 6:736-856 8:857-1023 9:1024-1204 11:1205-1302 13:1303-1339 14:1340-1371 16:1372-1434 17:1435-1460 18:1461-1525 20:1526-1551 22:1552-1690 23:1691-1746 25:1747-1803 27:1804-2114]	srp54	Signal recognition particle 54 kDa protein	3.6.5.-	GO:0006614;GO:0006616	SRP-dependent cotranslational protein targeting to membrane;SRP-dependent cotranslational protein targeting to membrane, translocation	GO:0008312;GO:0030942;GO:0005525;GO:0003924	7S RNA binding;endoplasmic reticulum signal peptide binding;GTP binding;GTPase activity	GO:0048500;GO:0005783;GO:0005786;GO:0045335;GO:0016607	signal recognition particle;endoplasmic reticulum;signal recognition particle, endoplasmic reticulum targeting;phagocytic vesicle;nuclear speck	Endoplasmic reticulum;Ribonucleoprotein;Cytoplasm;RNA-binding;Signal recognition particle;GTP-binding;Nucleotide-binding;Hydrolase
TRINITY_DN336_c0_g1_i4 len=2056 path=[0:0-374 2:375-421 3:422-539 5:540-676 7:677-797 8:798-964 9:965-1145 11:1146-1243 13:1244-1280 14:1281-1312 16:1313-1375 17:1376-1401 18:1402-1466 20:1467-1492 22:1493-1631 23:1632-1687 25:1688-1744 27:1745-2055]	srp54	Signal recognition particle 54 kDa protein	3.6.5.-	GO:0006616;GO:0006614	SRP-dependent cotranslational protein targeting to membrane, translocation;SRP-dependent cotranslational protein targeting to membrane	GO:0008312;GO:0003924;GO:0030942;GO:0005525	7S RNA binding;GTPase activity;endoplasmic reticulum signal peptide binding;GTP binding	GO:0005786;GO:0005783;GO:0048500;GO:0016607;GO:0045335	signal recognition particle, endoplasmic reticulum targeting;endoplasmic reticulum;signal recognition particle;nuclear speck;phagocytic vesicle	Nucleotide-binding;Hydrolase;GTP-binding;Signal recognition particle;RNA-binding;Endoplasmic reticulum;Ribonucleoprotein;Cytoplasm
TRINITY_DN336_c0_g1_i5 len=1963 path=[0:0-374 2:375-421 3:422-539 5:540-676 7:677-797 8:798-964 10:965-1145 11:1146-1243 12:1244-1280 14:1281-1312 15:1313-1375 17:1376-1401 19:1402-1466 20:1467-1492 21:1493-1631 23:1632-1687 24:1688-1962]	SRP54	Signal recognition particle subunit SRP54	3.6.5.-	GO:0006616;GO:0006614	SRP-dependent cotranslational protein targeting to membrane, translocation;SRP-dependent cotranslational protein targeting to membrane	GO:0003924;GO:0005525;GO:0030942;GO:0008312	GTPase activity;GTP binding;endoplasmic reticulum signal peptide binding;7S RNA binding	GO:0016607;GO:0045335;GO:0005786;GO:0005783;GO:0048500	nuclear speck;phagocytic vesicle;signal recognition particle, endoplasmic reticulum targeting;endoplasmic reticulum;signal recognition particle	Cytoplasm;Ribonucleoprotein;Endoplasmic reticulum;Signal recognition particle;RNA-binding;Hydrolase;Nucleotide-binding;Nucleus;GTP-binding
TRINITY_DN304_c0_g1_i1 len=449 path=[0:0-55 15:56-56 16:57-74 17:75-175 19:176-448]
TRINITY_DN304_c0_g1_i11 len=623 path=[3:0-147 6:148-157 16:158-175 17:176-276 18:277-349 19:350-622]
TRINITY_DN304_c0_g1_i12 len=1290 path=[1:0-1035 4:1036-1036 7:1037-1065 8:1066-1096 10:1097-1289]
TRINITY_DN304_c0_g1_i14 len=1137 path=[3:0-147 5:148-229 8:230-260 9:261-292 12:293-443 14:444-670 15:671-671 16:672-689 17:690-790 18:791-863 19:864-1136]
TRINITY_DN304_c0_g1_i16 len=348 path=[3:0-147 5:148-229 8:230-260 9:261-292 11:293-347]
TRINITY_DN304_c0_g1_i4 len=835 path=[3:0-147 5:148-229 8:230-260 9:261-292 12:293-443 13:444-460 17:461-561 19:562-834]
TRINITY_DN304_c0_g1_i7 len=908 path=[3:0-147 5:148-229 8:230-260 9:261-292 12:293-443 13:444-460 17:461-561 18:562-634 19:635-907]
TRINITY_DN304_c0_g1_i9 len=445 path=[2:0-52 16:53-70 17:71-171 19:172-444]
TRINITY_DN304_c0_g2_i1 len=267 path=[0:0-266]
TRINITY_DN304_c0_g3_i1 len=1607 path=[0:0-1606]
TRINITY_DN304_c1_g1_i1 len=1688 path=[0:0-1687]		CRVP						GO:0005576	extracellular region	Allergen;Disulfide bond;Secreted
TRINITY_DN304_c2_g1_i1 len=264 path=[0:0-263]
TRINITY_DN379_c0_g1_i1 len=444 path=[2:0-211 3:212-213 4:214-286 6:287-304 7:305-311 9:312-312 10:313-313 13:314-340 19:341-443]
TRINITY_DN379_c0_g1_i14 len=330 path=[0:0-45 4:46-118 6:119-136 7:137-143 9:144-144 10:145-145 12:146-151 17:152-205 22:206-329]
TRINITY_DN379_c0_g1_i15 len=485 path=[1:0-127 3:128-129 4:130-202 6:203-220 7:221-227 9:228-228 11:229-260 15:261-261 21:262-341 26:342-343 27:344-374 29:375-484]
TRINITY_DN379_c0_g1_i16 len=498 path=[2:0-211 3:212-213 4:214-286 5:287-311 9:312-312 10:313-313 12:314-319 17:320-373 22:374-497]
TRINITY_DN379_c0_g1_i18 len=323 path=[0:0-45 4:46-118 6:119-136 7:137-143 9:144-144 11:145-176 14:177-178 23:179-203 24:204-264 27:265-295 28:296-322]
TRINITY_DN379_c0_g1_i2 len=276 path=[0:0-45 4:46-118 6:119-136 7:137-143 9:144-144 10:145-145 13:146-172 19:173-275]
TRINITY_DN379_c0_g1_i20 len=528 path=[1:0-127 3:128-129 4:130-202 6:203-220 8:221-527]
TRINITY_DN379_c0_g1_i9 len=414 path=[1:0-127 3:128-129 4:130-202 6:203-220 7:221-227 9:228-228 10:229-229 12:230-235 17:236-289 22:290-413]
TRINITY_DN379_c1_g1_i1 len=445 path=[0:0-444]
TRINITY_DN334_c0_g1_i2 len=971 path=[0:0-410 9:411-412 11:413-970]
TRINITY_DN334_c0_g1_i3 len=1335 path=[0:0-410 9:411-412 10:413-776 11:777-1334]
TRINITY_DN334_c0_g1_i4 len=5090 path=[2:0-93 3:94-130 4:131-421 5:422-2337 7:2338-2363 8:2364-4165 9:4166-4167 10:4168-4531 11:4532-5089]
TRINITY_DN334_c0_g2_i1 len=312 path=[0:0-311]
TRINITY_DN350_c0_g1_i1 len=2081 path=[0:0-1252 1:1253-1419 2:1420-2080]
TRINITY_DN350_c0_g1_i2 len=1914 path=[0:0-1252 2:1253-1913]
TRINITY_DN310_c0_g1_i13 len=1214 path=[3:0-242 10:243-243 12:244-332 13:333-333 14:334-548 16:549-549 18:550-683 25:684-684 27:685-685 29:686-831 30:832-833 31:834-857 34:858-949 36:950-1206 37:1207-1213]
TRINITY_DN310_c0_g1_i16 len=2159 path=[3:0-242 10:243-243 12:244-332 13:333-333 14:334-548 15:549-591 17:592-648 19:649-649 21:650-805 24:806-1235 25:1236-1236 27:1237-1237 28:1238-1263 33:1264-1264 34:1265-1356 36:1357-1613 37:1614-1620 38:1621-2158]
TRINITY_DN310_c0_g1_i17 len=489 path=[3:0-242 10:243-243 12:244-332 22:333-488]
TRINITY_DN310_c0_g1_i20 len=1007 path=[3:0-242 10:243-243 12:244-332 13:333-333 14:334-548 16:549-549 30:550-551 31:552-575 34:576-667 35:668-742 36:743-999 37:1000-1006]
TRINITY_DN310_c0_g1_i21 len=1886 path=[3:0-242 10:243-243 12:244-332 13:333-333 14:334-548 15:549-591 17:592-648 19:649-649 21:650-805 24:806-1235 25:1236-1236 27:1237-1237 29:1238-1383 30:1384-1385 32:1386-1408 33:1409-1409 34:1410-1501 35:1502-1576 36:1577-1833 37:1834-1840 39:1841-1885]
TRINITY_DN310_c0_g1_i24 len=572 path=[3:0-242 10:243-243 11:244-261 12:262-350 19:351-351 20:352-415 22:416-571]
TRINITY_DN310_c0_g1_i29 len=663 path=[3:0-242 10:243-243 12:244-332 19:333-333 21:334-489 23:490-662]
TRINITY_DN310_c0_g1_i46 len=3041 path=[1:0-1142 2:1143-1143 3:1144-1386 7:1387-1398 8:1399-1416 9:1417-1422 10:1423-1423 11:1424-1441 12:1442-1530 19:1531-1531 21:1532-1687 24:1688-2117 25:2118-2118 27:2119-2119 28:2120-2145 33:2146-2146 34:2147-2238 36:2239-2495 37:2496-2502 38:2503-3040]
TRINITY_DN310_c0_g1_i51 len=1752 path=[1:0-1142 2:1143-1143 3:1144-1386 7:1387-1398 8:1399-1416 9:1417-1422 10:1423-1423 11:1424-1441 12:1442-1530 19:1531-1531 20:1532-1595 22:1596-1751]
TRINITY_DN310_c1_g1_i1 len=292 path=[0:0-291]
TRINITY_DN310_c2_g1_i1 len=212 path=[0:0-211]
TRINITY_DN310_c3_g1_i1 len=654 path=[1:0-447 2:448-653]
TRINITY_DN310_c3_g1_i2 len=241 path=[0:0-34 2:35-240]
TRINITY_DN310_c4_g1_i1 len=206 path=[0:0-205]
TRINITY_DN310_c5_g1_i1 len=212 path=[0:0-211]
TRINITY_DN310_c7_g1_i1 len=259 path=[0:0-258]
TRINITY_DN310_c9_g1_i1 len=305 path=[0:0-304]
TRINITY_DN310_c10_g1_i1 len=253 path=[0:0-252]
TRINITY_DN389_c0_g1_i2 len=1534 path=[0:0-303 2:304-340 3:341-400 5:401-430 6:431-825 7:826-827 8:828-986 9:987-1011 11:1012-1059 12:1060-1130 16:1131-1171 17:1172-1225 19:1226-1251 20:1252-1303 22:1304-1484 24:1485-1533]
TRINITY_DN389_c0_g1_i4 len=1556 path=[0:0-303 1:304-341 3:342-401 4:402-443 6:444-838 8:839-997 10:998-1045 11:1046-1093 13:1094-1110 14:1111-1154 16:1155-1195 18:1196-1249 19:1250-1275 21:1276-1327 22:1328-1508 23:1509-1555]
TRINITY_DN389_c1_g1_i1 len=394 path=[0:0-393]
TRINITY_DN365_c0_g1_i16 len=1945 path=[0:0-469 2:470-509 4:510-563 5:564-672 6:673-702 8:703-778 10:779-831 11:832-989 12:990-1029 14:1030-1257 16:1258-1285 17:1286-1339 18:1340-1368 20:1369-1594 22:1595-1621 23:1622-1691 24:1692-1720 26:1721-1897 28:1898-1944]
TRINITY_DN365_c0_g1_i24 len=1926 path=[0:0-469 2:470-509 4:510-563 5:564-672 6:673-702 8:703-778 10:779-831 11:832-989 12:990-1029 14:1030-1257 16:1258-1285 17:1286-1339 19:1340-1347 20:1348-1573 22:1574-1600 23:1601-1670 24:1671-1699 26:1700-1876 27:1877-1891 30:1892-1925]
TRINITY_DN365_c0_g1_i8 len=1925 path=[0:0-469 1:470-472 2:473-512 3:513-545 5:546-654 7:655-684 8:685-760 9:761-811 11:812-969 13:970-1009 14:1010-1237 16:1238-1265 17:1266-1319 18:1320-1348 20:1349-1574 22:1575-1601 23:1602-1671 24:1672-1700 26:1701-1877 28:1878-1924]
TRINITY_DN392_c0_g1_i10 len=662 path=[0:0-242 8:243-442 10:443-469 12:470-546 14:547-661]
TRINITY_DN392_c0_g1_i11 len=434 path=[0:0-242 1:243-243 2:244-362 4:363-364 9:365-433]
TRINITY_DN392_c0_g1_i12 len=314 path=[0:0-242 4:243-244 9:245-313]
TRINITY_DN392_c0_g1_i13 len=613 path=[0:0-242 1:243-243 2:244-362 4:363-364 6:365-543 9:544-612]
TRINITY_DN392_c0_g1_i3 len=890 path=[0:0-242 1:243-243 3:244-476 8:477-676 11:677-691 12:692-768 13:769-774 14:775-889]
TRINITY_DN392_c0_g1_i4 len=542 path=[0:0-242 1:243-243 3:244-476 5:477-489 7:490-541]
TRINITY_DN345_c0_g1_i11 len=237 path=[2:0-78 8:79-102 11:103-112 12:113-134 13:135-137 14:138-146 15:147-172 42:173-236]
TRINITY_DN345_c0_g1_i12 len=352 path=[3:0-98 12:99-120 13:121-123 14:124-132 17:133-143 19:144-144 21:145-146 22:147-170 24:171-181 26:182-238 27:239-301 28:302-333 30:334-337 32:338-351]
TRINITY_DN345_c0_g1_i16 len=289 path=[3:0-98 12:99-120 13:121-123 14:124-132 17:133-143 19:144-144 21:145-146 22:147-170 23:171-189 25:190-197 28:198-229 30:230-233 31:234-288]
TRINITY_DN345_c0_g1_i18 len=1594 path=[4:0-1211 7:1212-1249 9:1250-1328 14:1329-1337 17:1338-1348 19:1349-1349 20:1350-1394 25:1395-1402 28:1403-1434 29:1435-1482 35:1483-1493 37:1494-1502 40:1503-1529 42:1530-1593]
TRINITY_DN345_c0_g1_i20 len=418 path=[0:0-69 41:70-417]
TRINITY_DN345_c0_g1_i6 len=431 path=[5:0-104 8:105-128 10:129-162 13:163-165 14:166-174 17:175-185 19:186-186 21:187-188 22:189-212 23:213-231 25:232-239 28:240-271 30:272-275 32:276-289 34:290-319 35:320-330 37:331-339 40:340-366 42:367-430]
TRINITY_DN345_c0_g1_i8 len=399 path=[2:0-78 8:79-102 10:103-136 13:137-139 14:140-148 16:149-191 17:192-202 19:203-203 21:204-205 22:206-229 23:230-248 25:249-256 28:257-288 30:289-292 32:293-306 33:307-307 34:308-337 35:338-348 37:349-357 39:358-398]
TRINITY_DN345_c0_g1_i9 len=891 path=[5:0-104 8:105-128 10:129-162 13:163-165 14:166-174 17:175-185 19:186-186 21:187-188 22:189-212 23:213-231 25:232-239 28:240-271 30:272-275 32:276-289 34:290-319 35:320-330 36:331-339 38:340-542 41:543-890]
TRINITY_DN345_c1_g1_i8 len=976 path=[1:0-375 2:376-399 4:400-431 5:432-552 7:553-570 8:571-723 10:724-724 11:725-737 13:738-769 17:770-850 18:851-887 19:888-975]
TRINITY_DN345_c1_g1_i9 len=1095 path=[1:0-375 2:376-399 4:400-431 5:432-552 7:553-570 8:571-723 10:724-724 12:725-735 13:736-767 14:768-775 15:776-869 18:870-906 20:907-1094]
TRINITY_DN345_c1_g2_i2 len=2316 path=[0:0-105 2:106-401 3:402-2315]
TRINITY_DN345_c2_g1_i1 len=247 path=[0:0-246]
TRINITY_DN345_c5_g1_i1 len=461 path=[0:0-460]
TRINITY_DN347_c0_g1_i2 len=502 path=[0:0-290 1:291-291 4:292-326 5:327-344 6:345-392 7:393-401 9:402-501]
TRINITY_DN347_c0_g1_i4 len=471 path=[0:0-290 1:291-291 3:292-313 6:314-361 7:362-370 9:371-470]
TRINITY_DN347_c1_g1_i1 len=250 path=[0:0-249]
TRINITY_DN356_c0_g1_i11 len=1068 path=[0:0-393 1:394-556 3:557-559 4:560-561 5:562-592 7:593-710 8:711-813 10:814-866 12:867-883 13:884-903 14:904-910 17:911-944 19:945-1067]
TRINITY_DN356_c0_g1_i12 len=1394 path=[0:0-393 2:394-500 3:501-503 4:504-505 6:506-524 7:525-642 9:643-746 10:747-799 12:800-816 16:817-825 18:826-837 20:838-984 22:985-1393]
TRINITY_DN356_c0_g1_i3 len=1081 path=[0:0-393 2:394-500 3:501-503 16:504-512 18:513-524 20:525-671 22:672-1080]
TRINITY_DN356_c0_g1_i4 len=1137 path=[0:0-393 1:394-556 3:557-559 16:560-568 18:569-580 20:581-727 22:728-1136]
TRINITY_DN356_c0_g1_i6 len=1512 path=[0:0-393 2:394-500 3:501-503 4:504-505 6:506-524 7:525-642 9:643-746 10:747-799 12:800-816 16:817-825 18:826-837 20:838-984 21:985-1102 22:1103-1511]
TRINITY_DN356_c0_g1_i7 len=982 path=[0:0-393 2:394-500 3:501-503 4:504-505 6:506-524 7:525-642 9:643-746 10:747-799 12:800-816 13:817-836 15:837-858 19:859-981]
TRINITY_DN356_c0_g1_i9 len=1449 path=[0:0-393 1:394-556 3:557-559 4:560-561 5:562-592 7:593-710 8:711-813 10:814-866 12:867-883 16:884-892 20:893-1039 22:1040-1448]
TRINITY_DN397_c0_g1_i10 len=837 path=[13:0-42 15:43-338 16:339-341 17:342-350 20:351-381 21:382-466 22:467-467 24:468-836]	LOC113212061	BET1 homolog		GO:0015031	protein transport			GO:0005794;GO:0016020	Golgi apparatus;membrane	Membrane;Transport;Transmembrane helix;Protein transport;Transmembrane;Golgi apparatus
TRINITY_DN397_c0_g1_i20 len=681 path=[13:0-42 15:43-338 16:339-341 17:342-350 18:351-353 21:354-438 22:439-439 23:440-509 26:510-536 29:537-593 30:594-680]	BET1	(Mediterranean fruit fly) hypothetical protein		GO:0015031	protein transport			GO:0016020;GO:0005794	membrane;Golgi apparatus	Golgi apparatus;Transmembrane;Transmembrane helix;Protein transport;Transport;Membrane
TRINITY_DN397_c0_g1_i23 len=381 path=[1:0-73 22:74-74 23:75-144 25:145-209 26:210-236 29:237-293 30:294-380]
TRINITY_DN397_c0_g1_i3 len=2231 path=[0:0-122 2:123-124 3:125-898 4:899-907 8:908-915 9:916-1236 11:1237-1262 12:1263-1401 14:1402-1444 15:1445-1740 16:1741-1743 17:1744-1752 18:1753-1755 19:1756-1761 20:1762-1792 21:1793-1877 22:1878-1878 23:1879-1948 26:1949-1975 27:1976-2009 28:2010-2038 29:2039-2095 30:2096-2182 31:2183-2230]	LOC113212061	BET1 homolog		GO:0015031	protein transport			GO:0016020;GO:0005794	membrane;Golgi apparatus	Membrane;Transport;Transmembrane helix;Protein transport;Transmembrane;Golgi apparatus
TRINITY_DN397_c0_g1_i5 len=746 path=[13:0-42 15:43-338 16:339-341 17:342-350 18:351-353 21:354-438 22:439-439 23:440-509 25:510-574 26:575-601 29:602-658 30:659-745]	LOC113212061	BET1 homolog		GO:0015031	protein transport			GO:0016020;GO:0005794	membrane;Golgi apparatus	Membrane;Transport;Protein transport;Transmembrane helix;Transmembrane;Golgi apparatus
TRINITY_DN397_c0_g1_i8 len=2296 path=[0:0-122 2:123-124 3:125-898 4:899-907 8:908-915 9:916-1236 11:1237-1262 12:1263-1401 14:1402-1444 15:1445-1740 16:1741-1743 17:1744-1752 18:1753-1755 19:1756-1761 20:1762-1792 21:1793-1877 22:1878-1878 23:1879-1948 25:1949-2013 26:2014-2040 27:2041-2074 28:2075-2103 29:2104-2160 30:2161-2247 31:2248-2295]	LOC113212061	BET1 homolog		GO:0015031	protein transport			GO:0016020;GO:0005794	membrane;Golgi apparatus	Transmembrane;Protein transport;Transmembrane helix;Transport;Membrane;Golgi apparatus
TRINITY_DN385_c0_g1_i1 len=423 path=[0:0-422]
TRINITY_DN385_c1_g1_i1 len=1450 path=[0:0-345 2:346-732 4:733-1064 7:1065-1191 8:1192-1248 10:1249-1259 11:1260-1260 12:1261-1261 16:1262-1265 18:1266-1449]
TRINITY_DN385_c1_g1_i10 len=467 path=[0:0-345 3:346-466]
TRINITY_DN385_c1_g1_i12 len=1200 path=[0:0-345 4:346-677 5:678-679 6:680-886 7:887-1013 8:1014-1070 10:1071-1081 11:1082-1082 12:1083-1083 16:1084-1087 17:1088-1199]
TRINITY_DN385_c1_g1_i13 len=1950 path=[0:0-345 2:346-732 4:733-1064 5:1065-1066 8:1067-1123 9:1124-1256 10:1257-1267 11:1268-1268 14:1269-1949]
TRINITY_DN385_c1_g1_i14 len=1587 path=[0:0-345 2:346-732 4:733-1064 5:1065-1066 6:1067-1273 7:1274-1400 8:1401-1457 10:1458-1468 11:1469-1469 12:1470-1470 16:1471-1474 17:1475-1586]
TRINITY_DN385_c1_g1_i15 len=1047 path=[1:0-364 11:365-365 14:366-1046]
TRINITY_DN385_c1_g1_i16 len=1456 path=[0:0-345 2:346-732 4:733-1064 7:1065-1191 8:1192-1248 10:1249-1259 11:1260-1260 12:1261-1261 15:1262-1455]
TRINITY_DN385_c1_g1_i5 len=2075 path=[0:0-345 2:346-732 4:733-1064 7:1065-1191 8:1192-1248 9:1249-1381 10:1382-1392 11:1393-1393 14:1394-2074]
TRINITY_DN385_c1_g1_i9 len=917 path=[0:0-345 4:346-677 7:678-804 8:805-861 10:862-872 11:873-873 13:874-916]
TRINITY_DN381_c0_g1_i11 len=565 path=[0:0-95 1:96-97 2:98-275 3:276-277 4:278-412 6:413-419 9:420-564]
TRINITY_DN381_c0_g1_i13 len=2292 path=[0:0-95 1:96-97 2:98-275 3:276-277 4:278-412 6:413-419 10:420-421 16:422-422 17:423-470 19:471-474 20:475-479 21:480-628 23:629-667 24:668-786 25:787-877 27:878-917 28:918-918 29:919-2291]	551363	Vesicle transport through interaction with t-SNAREs homolog 1A		GO:0016192;GO:0006886	vesicle-mediated transport;intracellular protein transport	GO:0005484	SNAP receptor activity	GO:0016020;GO:0005794;GO:0043231	membrane;Golgi apparatus;intracellular membrane-bounded organelle	Transport;Membrane;Transmembrane;Coiled coil;Transmembrane helix;Protein transport
TRINITY_DN381_c0_g1_i14 len=815 path=[0:0-95 1:96-97 2:98-275 3:276-277 5:278-423 8:424-683 25:684-774 27:775-814]
TRINITY_DN381_c0_g1_i17 len=670 path=[0:0-95 1:96-97 2:98-275 3:276-277 4:278-412 7:413-419 24:420-538 25:539-629 27:630-669]
TRINITY_DN381_c0_g1_i19 len=3224 path=[0:0-95 1:96-97 2:98-275 3:276-277 4:278-412 6:413-419 10:420-421 12:422-441 13:442-493 15:494-585 16:586-586 17:587-634 19:635-638 20:639-643 21:644-792 23:793-831 24:832-950 25:951-1041 27:1042-1081 28:1082-1082 29:1083-2455 31:2456-2501 32:2502-2575 33:2576-2625 34:2626-2791 35:2792-3223]	551363	Vesicle transport through interaction with t-SNAREs homolog 1A		GO:0006412;GO:0042254;GO:0016192;GO:0006886	translation;ribosome biogenesis;vesicle-mediated transport;intracellular protein transport	GO:0005484;GO:0003735	SNAP receptor activity;structural constituent of ribosome	GO:1990904;GO:0016020;GO:0022625;GO:0005840;GO:0043231;GO:0005794	ribonucleoprotein complex;membrane;cytosolic large ribosomal subunit;ribosome;intracellular membrane-bounded organelle;Golgi apparatus	Protein transport;Transmembrane helix;Coiled coil;Transmembrane;Membrane;Transport;Ribosomal protein;Ribonucleoprotein
TRINITY_DN381_c0_g1_i21 len=3373 path=[0:0-95 1:96-97 2:98-275 3:276-277 4:278-412 6:413-419 10:420-421 12:422-441 13:442-493 15:494-585 16:586-586 17:587-634 19:635-638 20:639-643 21:644-792 23:793-831 24:832-950 25:951-1041 27:1042-1081 28:1082-1082 29:1083-2455 30:2456-2604 31:2605-2650 32:2651-2724 33:2725-2774 34:2775-2940 35:2941-3372]	727128	60S ribosomal protein L34		GO:0016192;GO:0006886;GO:0042254;GO:0006412	vesicle-mediated transport;intracellular protein transport;ribosome biogenesis;translation	GO:0003735;GO:0005484	structural constituent of ribosome;SNAP receptor activity	GO:0043231;GO:0005794;GO:0005840;GO:0022625;GO:1990904	intracellular membrane-bounded organelle;Golgi apparatus;ribosome;cytosolic large ribosomal subunit;ribonucleoprotein complex	Protein transport;Coiled coil;Ribonucleoprotein;Ribosomal protein
TRINITY_DN381_c0_g1_i31 len=3010 path=[0:0-95 1:96-97 2:98-275 3:276-277 4:278-412 6:413-419 10:420-421 16:422-422 20:423-427 21:428-576 22:577-578 23:579-617 24:618-736 25:737-827 27:828-867 28:868-868 29:869-2241 31:2242-2287 32:2288-2361 33:2362-2411 34:2412-2577 35:2578-3009]	551363	Vesicle transport through interaction with t-SNAREs homolog 1A		GO:0042254;GO:0006412;GO:0016192;GO:0006886	ribosome biogenesis;translation;vesicle-mediated transport;intracellular protein transport	GO:0005484;GO:0003735	SNAP receptor activity;structural constituent of ribosome	GO:1990904;GO:0016020;GO:0005840;GO:0005794;GO:0043231;GO:0022625	ribonucleoprotein complex;membrane;ribosome;Golgi apparatus;intracellular membrane-bounded organelle;cytosolic large ribosomal subunit	Membrane;Transport;Coiled coil;Transmembrane helix;Protein transport;Transmembrane;Ribonucleoprotein;Ribosomal protein
TRINITY_DN381_c0_g1_i32 len=3136 path=[0:0-95 1:96-97 2:98-275 3:276-277 4:278-412 7:413-419 11:420-441 13:442-493 14:494-496 15:497-588 16:589-589 17:590-637 19:638-641 20:642-646 21:647-795 23:796-834 24:835-953 25:954-1044 27:1045-1084 28:1085-1085 29:1086-2458 30:2459-2607 31:2608-2653 33:2654-2703 35:2704-3135]	727128	60S ribosomal protein L34		GO:0006412;GO:0042254;GO:0006886;GO:0016192	translation;ribosome biogenesis;intracellular protein transport;vesicle-mediated transport	GO:0005484;GO:0003735	SNAP receptor activity;structural constituent of ribosome	GO:1990904;GO:0022625;GO:0005840;GO:0005794;GO:0043231	ribonucleoprotein complex;cytosolic large ribosomal subunit;ribosome;Golgi apparatus;intracellular membrane-bounded organelle	Protein transport;Coiled coil;Ribosomal protein;Ribonucleoprotein
TRINITY_DN381_c0_g1_i33 len=3061 path=[0:0-95 1:96-97 2:98-275 3:276-277 4:278-412 7:413-419 11:420-441 13:442-493 14:494-496 15:497-588 16:589-589 17:590-637 18:638-646 21:647-795 23:796-834 24:835-953 25:954-1044 27:1045-1084 28:1085-1085 29:1086-2458 31:2459-2504 32:2505-2578 33:2579-2628 35:2629-3060]	551363	Vesicle transport through interaction with t-SNAREs homolog 1A		GO:0006886;GO:0016192;GO:0006412;GO:0042254	intracellular protein transport;vesicle-mediated transport;translation;ribosome biogenesis	GO:0003735;GO:0005484	structural constituent of ribosome;SNAP receptor activity	GO:0022625;GO:0005840;GO:0043231;GO:0005794;GO:0016020;GO:1990904	cytosolic large ribosomal subunit;ribosome;intracellular membrane-bounded organelle;Golgi apparatus;membrane;ribonucleoprotein complex	Ribosomal protein;Ribonucleoprotein;Coiled coil;Transmembrane helix;Protein transport;Transmembrane;Membrane;Transport
TRINITY_DN381_c0_g1_i35 len=3167 path=[0:0-95 2:96-273 3:274-275 4:276-410 6:411-417 10:418-419 16:420-420 20:421-425 21:426-574 22:575-576 23:577-615 24:616-734 25:735-825 26:826-1150 27:1151-1190 28:1191-1191 29:1192-2564 31:2565-2610 32:2611-2684 33:2685-2734 35:2735-3166]	551363	Vesicle transport through interaction with t-SNAREs homolog 1A		GO:0006886;GO:0016192;GO:0006412;GO:0042254	intracellular protein transport;vesicle-mediated transport;translation;ribosome biogenesis	GO:0003735;GO:0005484	structural constituent of ribosome;SNAP receptor activity	GO:0022625;GO:0005794;GO:0043231;GO:0005840;GO:0016020;GO:1990904	cytosolic large ribosomal subunit;Golgi apparatus;intracellular membrane-bounded organelle;ribosome;membrane;ribonucleoprotein complex	Membrane;Transport;Protein transport;Transmembrane helix;Coiled coil;Transmembrane;Ribosomal protein;Ribonucleoprotein
TRINITY_DN381_c0_g1_i4 len=665 path=[0:0-95 2:96-273 8:274-533 25:534-624 27:625-664]
TRINITY_DN381_c0_g1_i9 len=2917 path=[0:0-95 2:96-273 3:274-275 4:276-410 6:411-417 10:418-419 16:420-420 20:421-425 21:426-574 22:575-576 23:577-615 24:616-734 25:735-825 27:826-865 28:866-866 29:867-2239 30:2240-2388 31:2389-2434 33:2435-2484 35:2485-2916]	RpL34	Large ribosomal subunit protein eL34		GO:0006886;GO:0016192;GO:0042254;GO:0006412	intracellular protein transport;vesicle-mediated transport;ribosome biogenesis;translation	GO:0003735;GO:0005484	structural constituent of ribosome;SNAP receptor activity	GO:0043231;GO:0005794;GO:0005840;GO:0022625;GO:1990904	intracellular membrane-bounded organelle;Golgi apparatus;ribosome;cytosolic large ribosomal subunit;ribonucleoprotein complex	Ribosomal protein;Ribonucleoprotein;Protein transport;Coiled coil
TRINITY_DN381_c0_g2_i1 len=350 path=[0:0-349]
TRINITY_DN381_c1_g1_i1 len=555 path=[0:0-554]
TRINITY_DN381_c2_g1_i1 len=586 path=[0:0-585]
TRINITY_DN314_c0_g1_i3 len=1174 path=[1:0-243 2:244-288 4:289-323 5:324-358 7:359-409 8:410-478 10:479-503 13:504-517 14:518-625 15:626-666 17:667-766 19:767-777 20:778-812 22:813-846 23:847-1173]
TRINITY_DN344_c0_g1_i1 len=1559 path=[0:0-723 1:724-1180 4:1181-1330 5:1331-1558]
TRINITY_DN344_c0_g1_i2 len=866 path=[0:0-723 2:724-865]
TRINITY_DN344_c0_g1_i4 len=2120 path=[0:0-723 1:724-1180 3:1181-1213 5:1214-1441 6:1442-1971 7:1972-2119]
TRINITY_DN380_c0_g1_i10 len=224 path=[3:0-101 10:102-102 13:103-103 14:104-104 18:105-106 19:107-162 20:163-165 28:166-166 29:167-223]
TRINITY_DN380_c0_g1_i11 len=771 path=[1:0-228 7:229-234 11:235-236 19:237-292 20:293-295 28:296-296 30:297-518 31:519-770]
TRINITY_DN380_c0_g1_i13 len=962 path=[28:0-0 30:1-222 31:223-474 32:475-520 34:521-914 35:915-961]
TRINITY_DN380_c0_g1_i16 len=1046 path=[6:0-280 8:281-506 10:507-507 13:508-508 14:509-509 18:510-511 19:512-567 20:568-570 28:571-571 30:572-793 31:794-1045]
TRINITY_DN380_c0_g1_i18 len=1099 path=[0:0-307 20:308-310 21:311-386 23:387-474 25:475-615 26:616-623 28:624-624 30:625-846 31:847-1098]
TRINITY_DN380_c0_g1_i19 len=991 path=[4:0-52 7:53-58 9:59-252 11:253-254 12:255-452 13:453-453 14:454-454 18:455-456 19:457-512 20:513-515 28:516-516 30:517-738 31:739-990]
TRINITY_DN380_c0_g1_i2 len=1071 path=[2:0-220 14:221-221 18:222-223 19:224-279 20:280-282 21:283-358 23:359-446 25:447-587 26:588-595 28:596-596 30:597-818 31:819-1070]
TRINITY_DN380_c0_g1_i20 len=1266 path=[2:0-220 14:221-221 18:222-223 19:224-279 20:280-282 31:283-534 32:535-580 33:581-640 34:641-1034 36:1035-1265]
TRINITY_DN380_c0_g1_i21 len=1102 path=[4:0-52 7:53-58 9:59-252 11:253-254 19:255-310 20:311-313 21:314-389 23:390-477 25:478-618 26:619-626 28:627-627 30:628-849 31:850-1101]
TRINITY_DN380_c0_g1_i25 len=789 path=[4:0-52 7:53-58 9:59-252 11:253-254 19:255-310 20:311-313 28:314-314 30:315-536 31:537-788]
TRINITY_DN380_c0_g1_i26 len=458 path=[4:0-52 7:53-58 11:59-60 19:61-116 20:117-119 21:120-195 22:196-196 23:197-284 24:285-285 25:286-426 27:427-457]
TRINITY_DN380_c0_g1_i27 len=706 path=[28:0-0 30:1-222 31:223-474 36:475-705]
TRINITY_DN380_c0_g1_i28 len=1272 path=[3:0-101 10:102-102 13:103-103 14:104-104 15:105-106 17:107-227 18:228-229 19:230-285 20:286-288 31:289-540 32:541-586 33:587-646 34:647-1040 36:1041-1271]
TRINITY_DN380_c0_g1_i31 len=1084 path=[1:0-228 7:229-234 11:235-236 19:237-292 20:293-295 21:296-371 23:372-459 25:460-600 26:601-608 28:609-609 30:610-831 31:832-1083]
TRINITY_DN380_c0_g1_i32 len=354 path=[1:0-228 7:229-234 11:235-236 19:237-292 20:293-295 28:296-296 29:297-353]
TRINITY_DN380_c0_g1_i34 len=1499 path=[4:0-52 7:53-58 9:59-252 11:253-254 12:255-452 13:453-453 14:454-454 18:455-456 19:457-512 20:513-515 31:516-767 32:768-813 33:814-873 34:874-1267 36:1268-1498]
TRINITY_DN380_c0_g1_i4 len=256 path=[2:0-220 14:221-221 15:222-223 16:224-255]
TRINITY_DN380_c0_g1_i5 len=1406 path=[5:0-132 8:133-358 10:359-359 13:360-360 14:361-361 18:362-363 19:364-419 20:420-422 31:423-674 32:675-720 33:721-780 34:781-1174 36:1175-1405]
TRINITY_DN380_c1_g1_i2 len=426 path=[0:0-271 1:272-402 2:403-425]
TRINITY_DN308_c0_g1_i1 len=223 path=[0:0-222]
TRINITY_DN321_c0_g1_i1 len=2304 path=[0:0-506 2:507-1071 3:1072-1119 5:1120-1404 6:1405-1452 8:1453-2303]
TRINITY_DN321_c0_g1_i6 len=2362 path=[0:0-506 1:507-564 2:565-1129 3:1130-1177 5:1178-1462 6:1463-1510 8:1511-2361]
TRINITY_DN321_c0_g2_i1 len=886 path=[0:0-885]
TRINITY_DN321_c0_g3_i1 len=820 path=[0:0-819]
TRINITY_DN331_c0_g1_i2 len=395 path=[0:0-59 2:60-394]
TRINITY_DN331_c1_g1_i1 len=853 path=[0:0-852]
TRINITY_DN331_c1_g2_i1 len=272 path=[0:0-271]
TRINITY_DN331_c1_g3_i1 len=356 path=[0:0-355]
TRINITY_DN331_c2_g1_i1 len=307 path=[0:0-93 1:94-121 3:122-306]
TRINITY_DN331_c4_g1_i1 len=559 path=[2:0-295 3:296-296 5:297-350 6:351-523 8:524-558]
TRINITY_DN331_c4_g1_i5 len=1039 path=[1:0-775 3:776-776 5:777-830 6:831-1003 8:1004-1038]
TRINITY_DN331_c4_g1_i6 len=253 path=[0:0-31 6:32-204 7:205-252]
TRINITY_DN331_c4_g2_i1 len=208 path=[0:0-207]
TRINITY_DN364_c1_g1_i10 len=386 path=[1:0-188 7:189-290 19:291-291 20:292-296 21:297-319 23:320-322 24:323-338 26:339-350 28:351-385]
TRINITY_DN364_c1_g1_i11 len=678 path=[2:0-384 17:385-677]
TRINITY_DN364_c1_g1_i13 len=242 path=[0:0-205 9:206-206 11:207-207 13:208-241]
TRINITY_DN364_c1_g1_i14 len=276 path=[5:0-138 20:139-143 21:144-166 23:167-169 24:170-185 27:186-205 30:206-275]
TRINITY_DN364_c1_g1_i2 len=342 path=[6:0-143 9:144-144 11:145-145 12:146-177 16:178-195 18:196-196 19:197-197 20:198-202 21:203-225 22:226-271 30:272-341]
TRINITY_DN364_c1_g1_i3 len=520 path=[6:0-143 9:144-144 11:145-145 14:146-226 17:227-519]
TRINITY_DN364_c1_g1_i5 len=436 path=[1:0-188 8:189-237 10:238-238 11:239-239 12:240-271 16:272-289 18:290-290 19:291-291 20:292-296 21:297-319 22:320-365 30:366-435]
TRINITY_DN364_c1_g1_i6 len=582 path=[0:0-205 9:206-206 11:207-207 14:208-288 17:289-581]
TRINITY_DN364_c1_g1_i9 len=431 path=[4:0-54 10:55-55 11:56-56 14:57-137 17:138-430]
TRINITY_DN364_c3_g1_i1 len=556 path=[0:0-555]
TRINITY_DN364_c4_g1_i1 len=284 path=[0:0-283]
TRINITY_DN390_c0_g1_i2 len=1189 path=[0:0-248 3:249-260 5:261-312 6:313-315 8:316-816 9:817-1188]
TRINITY_DN390_c0_g1_i3 len=829 path=[1:0-26 4:27-361 6:362-364 7:365-456 9:457-828]
TRINITY_DN390_c0_g1_i4 len=2467 path=[2:0-1255 4:1256-1590 6:1591-1593 8:1594-2094 9:2095-2466]	CG8063	L-dopachrome tautomerase yellow-f	5.3.3.12	GO:0006583;GO:0042435;GO:0048066	melanin biosynthetic process from tyrosine;indole-containing compound biosynthetic process;developmental pigmentation	GO:0004167;GO:0106417	dopachrome isomerase activity;dopaminechrome tautomerase activity	GO:0005576	extracellular region	Glycoprotein;Isomerase;Melanin biosynthesis;Secreted;Signal	Pigment biosynthesis
TRINITY_DN390_c1_g1_i1 len=226 path=[0:0-225]
TRINITY_DN390_c2_g1_i1 len=565 path=[0:0-413 2:414-519 4:520-564]
TRINITY_DN315_c0_g1_i1 len=906 path=[0:0-95 17:96-112 18:113-369 20:370-370 21:371-371 23:372-521 28:522-905]
TRINITY_DN315_c0_g1_i10 len=613 path=[0:0-95 17:96-112 18:113-369 19:370-509 20:510-510 21:511-511 24:512-612]
TRINITY_DN315_c0_g1_i11 len=850 path=[0:0-95 17:96-112 18:113-369 20:370-370 22:371-371 27:372-849]
TRINITY_DN315_c0_g1_i12 len=666 path=[0:0-95 5:96-144 6:145-145 7:146-150 8:151-220 9:221-232 17:233-249 18:250-506 20:507-507 22:508-508 26:509-665]
TRINITY_DN315_c0_g1_i14 len=492 path=[1:0-53 6:54-54 8:55-124 10:125-187 13:188-218 15:219-234 18:235-491]
TRINITY_DN315_c0_g1_i18 len=715 path=[0:0-95 5:96-144 6:145-145 7:146-150 8:151-220 9:221-232 11:233-281 17:282-298 18:299-555 20:556-556 22:557-557 26:558-714]
TRINITY_DN315_c0_g1_i2 len=990 path=[0:0-95 17:96-112 18:113-369 19:370-509 20:510-510 22:511-511 27:512-989]
TRINITY_DN315_c0_g1_i3 len=622 path=[0:0-95 17:96-112 18:113-369 20:370-370 22:371-371 25:372-621]
TRINITY_DN315_c0_g1_i7 len=556 path=[2:0-75 20:76-76 22:77-77 27:78-555]
TRINITY_DN315_c0_g1_i8 len=480 path=[4:0-95 28:96-479]
TRINITY_DN315_c0_g1_i9 len=602 path=[0:0-95 5:96-144 6:145-145 7:146-150 8:151-220 9:221-232 11:233-281 12:282-290 13:291-321 14:322-323 16:324-327 17:328-344 18:345-601]
TRINITY_DN315_c1_g1_i1 len=289 path=[0:0-288]
TRINITY_DN303_c0_g1_i4 len=861 path=[0:0-184 1:185-205 4:206-206 5:207-209 6:210-249 8:250-278 9:279-329 11:330-385 12:386-417 13:418-435 17:436-660 19:661-698 20:699-860]
TRINITY_DN303_c0_g1_i6 len=375 path=[3:0-1 6:2-41 7:42-69 9:70-120 10:121-173 12:174-205 14:206-219 15:220-374]
TRINITY_DN303_c1_g1_i3 len=545 path=[0:0-173 1:174-195 2:196-196 4:197-400 5:401-544]
TRINITY_DN303_c1_g1_i4 len=459 path=[0:0-173 2:174-174 4:175-378 6:379-458]
TRINITY_DN303_c1_g1_i5 len=592 path=[0:0-173 1:174-195 2:196-196 3:197-243 4:244-447 5:448-591]
TRINITY_DN316_c0_g1_i17 len=759 path=[8:0-146 9:147-170 10:171-199 14:200-206 16:207-223 17:224-230 19:231-270 24:271-279 25:280-283 26:284-285 27:286-319 29:320-321 30:322-333 33:334-336 35:337-345 36:346-348 37:349-366 38:367-407 39:408-421 41:422-427 43:428-442 45:443-758]
TRINITY_DN316_c0_g1_i23 len=411 path=[0:0-168 56:169-194 58:195-410]
TRINITY_DN316_c0_g1_i28 len=1212 path=[3:0-40 6:41-87 8:88-234 9:235-258 11:259-284 13:285-286 14:287-293 16:294-310 18:311-366 25:367-370 26:371-372 27:373-406 29:407-408 30:409-420 32:421-435 37:436-453 38:454-494 39:495-508 41:509-514 43:515-529 44:530-530 46:531-580 47:581-612 49:613-644 50:645-1211]
TRINITY_DN316_c0_g1_i30 len=2463 path=[4:0-80 6:81-127 7:128-144 8:145-291 9:292-315 11:316-341 13:342-343 14:344-350 16:351-367 18:368-423 25:424-427 26:428-429 27:430-463 29:464-465 30:466-477 33:478-480 34:481-510 38:511-551 39:552-565 41:566-571 43:572-586 44:587-587 46:588-637 48:638-669 49:670-701 51:702-707 53:708-804 54:805-846 59:847-1156 61:1157-2022 63:2023-2076 64:2077-2100 65:2101-24…
TRINITY_DN316_c0_g1_i5 len=594 path=[5:0-135 9:136-159 11:160-185 12:186-219 21:220-236 22:237-271 26:272-273 27:274-307 29:308-309 31:310-333 36:334-336 37:337-354 38:355-395 39:396-409 41:410-415 42:416-429 46:430-479 47:480-511 49:512-543 51:544-549 52:550-593]
TRINITY_DN316_c0_g1_i6 len=747 path=[5:0-135 9:136-159 11:160-185 12:186-219 21:220-236 22:237-271 26:272-273 27:274-307 29:308-309 31:310-333 36:334-336 37:337-354 38:355-395 39:396-409 41:410-415 43:416-430 45:431-746]
TRINITY_DN316_c0_g2_i1 len=540 path=[0:0-539]
TRINITY_DN316_c0_g3_i1 len=509 path=[0:0-508]
TRINITY_DN316_c2_g1_i3 len=1335 path=[0:0-812 1:813-1295 3:1296-1334]
TRINITY_DN316_c3_g1_i1 len=542 path=[0:0-147 2:148-212 4:213-239 5:240-541]
TRINITY_DN316_c3_g1_i3 len=447 path=[1:0-52 2:53-117 3:118-144 5:145-446]
TRINITY_DN316_c5_g1_i1 len=232 path=[0:0-231]
TRINITY_DN316_c6_g1_i1 len=215 path=[0:0-214]
TRINITY_DN316_c7_g1_i1 len=392 path=[0:0-391]
TRINITY_DN319_c0_g1_i1 len=1904 path=[1:0-400 2:401-455 3:456-570 4:571-619 7:620-719 10:720-722 13:723-1536 17:1537-1903]
TRINITY_DN319_c0_g1_i11 len=1075 path=[1:0-400 3:401-515 4:516-564 6:565-779 9:780-859 11:860-885 15:886-1074]
TRINITY_DN319_c0_g1_i12 len=1130 path=[1:0-400 2:401-455 3:456-570 4:571-619 6:620-834 9:835-914 11:915-940 15:941-1129]
TRINITY_DN319_c0_g1_i13 len=1747 path=[1:0-400 2:401-455 3:456-570 4:571-619 7:620-719 10:720-722 13:723-1536 16:1537-1746]
TRINITY_DN319_c0_g1_i4 len=1820 path=[1:0-400 3:401-515 5:516-535 7:536-635 10:636-638 13:639-1452 17:1453-1819]
TRINITY_DN319_c0_g1_i5 len=406 path=[0:0-86 10:87-89 14:90-405]
TRINITY_DN319_c0_g1_i9 len=955 path=[1:0-400 3:401-515 5:516-535 7:536-635 10:636-638 14:639-954]
TRINITY_DN319_c0_g2_i1 len=1043 path=[0:0-289 8:290-449 11:450-1042]
TRINITY_DN319_c0_g2_i3 len=407 path=[1:0-349 3:350-406]
TRINITY_DN319_c0_g2_i4 len=3075 path=[1:0-349 2:350-351 5:352-2118 8:2119-2278 10:2279-2481 11:2482-3074]	410752	Vesicular glutamate transporter 1		GO:1902437;GO:0043051;GO:0015813;GO:0061096;GO:0098700;GO:0009612;GO:0006814;GO:1905852;GO:0006820;GO:0006972;GO:0050803;GO:0008344;GO:0010035;GO:0035249	positive regulation of male mating behavior;regulation of pharyngeal pumping;L-glutamate transmembrane transport;negative regulation of turning behavior involved in mating;neurotransmitter loading into synaptic vesicle;response to mechanical stimulus;sodium ion transport;positive regulation of backward locomotion;monoatomic anion transport;hyperosmotic response;regulation of synapse structure or …	GO:0005326;GO:0015501;GO:0022857;GO:0005313;GO:0015293	neurotransmitter transmembrane transporter activity;glutamate;transmembrane transporter activity;L-glutamate transmembrane transporter activity;symporter activity	GO:0060076;GO:0045202;GO:0030672;GO:0098793;GO:0016020	excitatory synapse;synapse;synaptic vesicle membrane;presynapse;membrane	Ion transport;Transmembrane;Transmembrane helix;Membrane;Glycoprotein;Symport;Synapse;Neurotransmitter transport;Sodium;Sodium transport
TRINITY_DN319_c0_g2_i5 len=2872 path=[1:0-349 2:350-351 5:352-2118 8:2119-2278 11:2279-2871]	eat-4	Probable vesicular glutamate transporter eat-4		GO:0006972;GO:1905852;GO:0006814;GO:0006820;GO:0035249;GO:0010035;GO:0050803;GO:0008344;GO:1902437;GO:0043051;GO:0098700;GO:0015813;GO:0061096;GO:0009612	hyperosmotic response;positive regulation of backward locomotion;sodium ion transport;monoatomic anion transport;synaptic transmission, glutamatergic;response to inorganic substance;regulation of synapse structure or activity;adult locomotory behavior;positive regulation of male mating behavior;regulation of pharyngeal pumping;neurotransmitter loading into synaptic vesicle;L-glutamate transmembra…	GO:0015293;GO:0005326;GO:0015501;GO:0022857;GO:0005313	symporter activity;neurotransmitter transmembrane transporter activity;glutamate;transmembrane transporter activity;L-glutamate transmembrane transporter activity	GO:0005886;GO:0016020;GO:0045202;GO:0030672;GO:0060076;GO:0098793	plasma membrane;membrane;synapse;synaptic vesicle membrane;excitatory synapse;presynapse	Sodium;Neurotransmitter transport;Cell membrane;Synapse;Sodium transport;Transmembrane helix;Transmembrane;Ion transport;Glycoprotein;Membrane;Transport;Symport
TRINITY_DN319_c0_g2_i6 len=817 path=[1:0-349 2:350-351 4:352-624 7:625-703 9:704-816]
TRINITY_DN319_c0_g2_i7 len=784 path=[1:0-349 2:350-351 4:352-624 6:625-670 9:671-783]
TRINITY_DN395_c0_g1_i1 len=431 path=[0:0-430]		Defensin-2		GO:0045087;GO:0042742	innate immune response;defense response to bacterium			GO:0005576	extracellular region	Antibiotic;Antimicrobial;Innate immunity;Signal;Disulfide bond;Immunity;Secreted;Defensin;Cleavage on pair of basic residues
TRINITY_DN352_c0_g1_i1 len=813 path=[1:0-134 2:135-755 3:756-812]
TRINITY_DN352_c0_g1_i2 len=739 path=[0:0-59 2:60-680 4:681-738]
TRINITY_DN352_c0_g2_i1 len=1259 path=[0:0-341 5:342-421 7:422-526 9:527-832 11:833-884 12:885-1088 13:1089-1134 15:1135-1166 16:1167-1198 18:1199-1213 21:1214-1258]
TRINITY_DN352_c0_g2_i2 len=1222 path=[3:0-304 5:305-384 7:385-489 9:490-795 11:796-847 12:848-1051 13:1052-1097 15:1098-1129 16:1130-1161 18:1162-1176 21:1177-1221]
TRINITY_DN352_c0_g2_i3 len=930 path=[1:0-117 6:118-197 9:198-503 11:504-555 12:556-759 13:760-805 15:806-837 16:838-869 18:870-884 21:885-929]	g.827	Histone-lysine N-methyltransferase PRDM9		GO:0016571	histone methylation	GO:0042054	histone methyltransferase activity	GO:0005634	nucleus	Metal-binding;Methyltransferase;S-adenosyl-L-methionine;Transcription;Transcription regulation;Zinc;Zinc-finger
TRINITY_DN352_c0_g2_i7 len=996 path=[9:0-305 10:306-357 12:358-561 14:562-607 15:608-639 16:640-671 17:672-677 20:678-995]
TRINITY_DN352_c0_g3_i1 len=1263 path=[0:0-1262]
TRINITY_DN352_c1_g1_i1 len=447 path=[0:0-56 2:57-193 3:194-446]	g.827	C2H2-type domain-containing protein		GO:0016571	histone methylation	GO:0008270;GO:0042054	zinc ion binding;histone methyltransferase activity	GO:0005634	nucleus	Metal-binding;Methyltransferase;S-adenosyl-L-methionine;Transcription;Transcription regulation;Zinc;Zinc-finger
TRINITY_DN352_c1_g2_i1 len=289 path=[0:0-242 1:243-288]
TRINITY_DN352_c1_g2_i2 len=705 path=[0:0-242 2:243-704]	413766	C2H2-type domain-containing protein		GO:0000122;GO:0006357;GO:0016571;GO:0045165;GO:0045944;GO:0090444;GO:0110039;GO:1903355;GO:1904747	negative regulation of transcription by RNA polymerase II;regulation of transcription by RNA polymerase II;histone methylation;cell fate commitment;positive regulation of transcription by RNA polymerase II;regulation of nematode larval development, heterochronic;positive regulation of nematode male tail tip morphogenesis;negative regulation of distal tip cell migration;positive regulation of apop…	GO:0000977;GO:0000978;GO:0000981;GO:0001227;GO:0001228;GO:0003700;GO:0042054	RNA polymerase II transcription regulatory region sequence-specific DNA binding;RNA polymerase II cis-regulatory region sequence-specific DNA binding;DNA-binding transcription factor activity, RNA polymerase II-specific;DNA-binding transcription repressor activity, RNA polymerase II-specific;DNA-binding transcription activator activity, RNA polymerase II-specific;DNA-binding transcription factor …	GO:0005634	nucleus	Metal-binding;Transcription;Transcription regulation;Ubl conjugation;Zinc;Zinc-finger
TRINITY_DN352_c1_g3_i1 len=472 path=[0:0-471]
TRINITY_DN352_c1_g4_i1 len=504 path=[0:0-64 2:65-112 3:113-193 5:194-503]	725012	C2H2-type domain-containing protein	2.3.2.27	GO:0042594;GO:0006357;GO:0045316;GO:0016567;GO:0006355;GO:0016571;GO:0035075;GO:0051179;GO:0006325;GO:0010977;GO:0007552	response to starvation;regulation of transcription by RNA polymerase II;negative regulation of compound eye photoreceptor development;protein ubiquitination;regulation of DNA-templated transcription;histone methylation;response to ecdysone;localization;chromatin organization;negative regulation of neuron projection development;metamorphosis	GO:0000981;GO:0003700;GO:0042054;GO:0000977;GO:0000978;GO:0001228;GO:0008270;GO:0061630	DNA-binding transcription factor activity, RNA polymerase II-specific;DNA-binding transcription factor activity;histone methyltransferase activity;RNA polymerase II transcription regulatory region sequence-specific DNA binding;RNA polymerase II cis-regulatory region sequence-specific DNA binding;DNA-binding transcription activator activity, RNA polymerase II-specific;zinc ion binding;ubiquitin pr…	GO:0043231;GO:0005634	intracellular membrane-bounded organelle;nucleus	Metal-binding;Zinc-finger;Zinc	Protein modification
TRINITY_DN352_c1_g4_i2 len=500 path=[1:0-57 2:58-105 4:106-189 5:190-499]	CG9167	C2H2-type domain-containing protein	2.3.2.27	GO:0035075;GO:0051179;GO:0006325;GO:0007552;GO:0010977;GO:0006355;GO:0016567;GO:0016571;GO:0006357;GO:0045316;GO:0042594	response to ecdysone;localization;chromatin organization;metamorphosis;negative regulation of neuron projection development;regulation of DNA-templated transcription;protein ubiquitination;histone methylation;regulation of transcription by RNA polymerase II;negative regulation of compound eye photoreceptor development;response to starvation	GO:0061630;GO:0003700;GO:0042054;GO:0001228;GO:0000978	ubiquitin protein ligase activity;DNA-binding transcription factor activity;histone methyltransferase activity;DNA-binding transcription activator activity, RNA polymerase II-specific;RNA polymerase II cis-regulatory region sequence-specific DNA binding	GO:0043231;GO:0005634;GO:0005829	intracellular membrane-bounded organelle;nucleus;cytosol	Metal-binding;Zinc;Zinc-finger	Protein modification
TRINITY_DN352_c5_g1_i3 len=764 path=[1:0-277 2:278-683 3:684-763]
TRINITY_DN352_c6_g1_i1 len=205 path=[0:0-204]
TRINITY_DN352_c7_g1_i1 len=206 path=[0:0-205]
TRINITY_DN352_c8_g1_i1 len=634 path=[0:0-633]	g.827	C2H2-type domain-containing protein		GO:0016571	histone methylation	GO:0042054	histone methyltransferase activity	GO:0005634	nucleus	Metal-binding;Methyltransferase;S-adenosyl-L-methionine;Zinc;Zinc-finger
TRINITY_DN352_c9_g1_i1 len=313 path=[0:0-312]	106052073	C2H2-type domain-containing protein		GO:0016571	histone methylation	GO:0042054	histone methyltransferase activity	GO:0005634	nucleus	Metal-binding;Methyltransferase;S-adenosyl-L-methionine;Transcription;Transcription regulation;Zinc;Zinc-finger
TRINITY_DN352_c11_g1_i1 len=231 path=[0:0-176 1:177-205 3:206-230]
TRINITY_DN352_c13_g1_i1 len=217 path=[0:0-216]
TRINITY_DN317_c0_g1_i2 len=314 path=[2:0-119 3:120-136 4:137-174 5:175-179 6:180-190 7:191-313]
TRINITY_DN317_c0_g1_i3 len=211 path=[1:0-94 3:95-111 4:112-149 6:150-160 8:161-210]
TRINITY_DN317_c0_g1_i5 len=241 path=[2:0-119 3:120-136 4:137-174 5:175-179 6:180-190 8:191-240]
TRINITY_DN317_c0_g2_i1 len=2442 path=[1:0-427 5:428-429 6:430-430 7:431-559 9:560-613 10:614-614 11:615-963 12:964-1635 13:1636-1636 14:1637-1877 15:1878-2441]	724727	Homeobox protein PKNOX2 isoform X2		GO:0007420;GO:0009954;GO:0010092;GO:0007383;GO:0007422;GO:0072002;GO:0010628;GO:0045664;GO:0035282;GO:0006357;GO:0007480;GO:0034504;GO:0007432;GO:0048749;GO:2000497;GO:0001742;GO:0001752;GO:0042659;GO:0001654;GO:0007380;GO:0009887;GO:0060323;GO:0007525;GO:0008284;GO:0048735;GO:0048468;GO:0106070;GO:0006355;GO:0007476;GO:0009880	brain development;proximal/distal pattern formation;specification of animal organ identity;specification of segmental identity, antennal segment;peripheral nervous system development;Malpighian tubule development;positive regulation of gene expression;regulation of neuron differentiation;segmentation;regulation of transcription by RNA polymerase II;imaginal disc-derived leg morphogenesis;protein …	GO:0000981;GO:0008134;GO:0003677;GO:0001223;GO:0000987;GO:0001228;GO:0000978	DNA-binding transcription factor activity, RNA polymerase II-specific;transcription factor binding;DNA binding;transcription coactivator binding;cis-regulatory region sequence-specific DNA binding;DNA-binding transcription activator activity, RNA polymerase II-specific;RNA polymerase II cis-regulatory region sequence-specific DNA binding	GO:0032993;GO:0005634;GO:0090575;GO:0005667	protein-DNA complex;nucleus;RNA polymerase II transcription regulator complex;transcription regulator complex	Developmental protein;Homeobox;DNA-binding;Nucleus
TRINITY_DN317_c0_g2_i10 len=935 path=[2:0-220 4:221-367 5:368-369 6:370-370 15:371-934]
TRINITY_DN317_c0_g2_i11 len=745 path=[2:0-220 3:221-287 4:288-434 5:435-436 6:437-437 7:438-566 8:567-744]	dtl	Homeobox domain-containing protein		GO:0001654;GO:0001742;GO:0001752;GO:0006355;GO:0006357;GO:0007380;GO:0007383;GO:0007420;GO:0007422;GO:0007432;GO:0007476;GO:0007480;GO:0007501;GO:0007525;GO:0008284;GO:0009880;GO:0009887;GO:0009954;GO:0010092;GO:0034504;GO:0035282;GO:0042659;GO:0042692;GO:0045664;GO:0045727;GO:0045944;GO:0048665;GO:0048735;GO:0048749;GO:0055088;GO:0060323;GO:0072002;GO:2000497	eye development;oenocyte differentiation;compound eye photoreceptor fate commitment;regulation of DNA-templated transcription;regulation of transcription by RNA polymerase II;specification of segmental identity, head;specification of segmental identity, antennal segment;brain development;peripheral nervous system development;salivary gland boundary specification;imaginal disc-derived wing morphog…	GO:0000978;GO:0000987;GO:0001223;GO:0001228;GO:0003677;GO:0008134	RNA polymerase II cis-regulatory region sequence-specific DNA binding;cis-regulatory region sequence-specific DNA binding;transcription coactivator binding;DNA-binding transcription activator activity, RNA polymerase II-specific;DNA binding;transcription factor binding	GO:0000785;GO:0005634;GO:0005667;GO:0032993;GO:0090575	chromatin;nucleus;transcription regulator complex;protein-DNA complex;RNA polymerase II transcription regulator complex	DNA-binding;Developmental protein;Homeobox;Nucleus
TRINITY_DN317_c0_g2_i4 len=1176 path=[2:0-220 4:221-367 5:368-369 10:370-370 14:371-611 15:612-1175]
TRINITY_DN317_c0_g2_i8 len=1770 path=[1:0-427 5:428-429 6:430-430 7:431-559 9:560-613 10:614-614 11:615-963 13:964-964 14:965-1205 15:1206-1769]	dtl	Homeobox domain-containing protein		GO:0048735;GO:0008284;GO:0007525;GO:0048468;GO:0106070;GO:0007476;GO:0009880;GO:0006355;GO:0042659;GO:0001654;GO:0060323;GO:0009887;GO:0007380;GO:0007480;GO:0034504;GO:2000497;GO:0007432;GO:0048749;GO:0001752;GO:0001742;GO:0007420;GO:0009954;GO:0007383;GO:0010092;GO:0010628;GO:0072002;GO:0007422;GO:0045664;GO:0006357;GO:0035282	haltere morphogenesis;positive regulation of cell population proliferation;somatic muscle development;cell development;regulation of adenylate cyclase-activating G protein-coupled receptor signaling pathway;imaginal disc-derived wing morphogenesis;embryonic pattern specification;regulation of DNA-templated transcription;regulation of cell fate specification;eye development;head morphogenesis;anim…	GO:0000987;GO:0000978;GO:0001228;GO:0003677;GO:0001223;GO:0008134;GO:0000981	cis-regulatory region sequence-specific DNA binding;RNA polymerase II cis-regulatory region sequence-specific DNA binding;DNA-binding transcription activator activity, RNA polymerase II-specific;DNA binding;transcription coactivator binding;transcription factor binding;DNA-binding transcription factor activity, RNA polymerase II-specific	GO:0090575;GO:0005634;GO:0005667;GO:0032993	RNA polymerase II transcription regulator complex;nucleus;transcription regulator complex;protein-DNA complex	Nucleus;Developmental protein;DNA-binding;Homeobox
TRINITY_DN317_c1_g1_i1 len=253 path=[0:0-252]
TRINITY_DN317_c2_g1_i1 len=209 path=[0:0-208]
TRINITY_DN317_c2_g2_i1 len=235 path=[0:0-177 1:178-234]
TRINITY_DN317_c2_g2_i2 len=239 path=[0:0-177 2:178-238]
TRINITY_DN317_c4_g1_i1 len=237 path=[1:0-33 2:34-120 3:121-236]
TRINITY_DN317_c4_g1_i2 len=211 path=[0:0-49 2:50-136 4:137-210]
TRINITY_DN317_c6_g1_i1 len=237 path=[0:0-236]
TRINITY_DN305_c0_g1_i2 len=430 path=[0:0-129 2:130-135 3:136-136 4:137-282 6:283-308 8:309-429]
TRINITY_DN305_c0_g1_i4 len=419 path=[1:0-163 2:164-169 3:170-170 4:171-316 5:317-318 6:319-344 7:345-418]
TRINITY_DN398_c0_g1_i12 len=1217 path=[2:0-93 3:94-94 6:95-218 7:219-260 8:261-261 9:262-262 11:263-543 12:544-583 15:584-715 16:716-776 17:777-824 19:825-828 20:829-901 21:902-1045 22:1046-1094 24:1095-1216]
TRINITY_DN398_c0_g1_i13 len=855 path=[1:0-77 2:78-171 3:172-172 4:173-224 5:225-254 6:255-378 7:379-420 8:421-421 9:422-422 14:423-431 15:432-563 16:564-624 18:625-633 19:634-637 20:638-710 21:711-854]
TRINITY_DN398_c0_g1_i15 len=453 path=[1:0-77 2:78-171 3:172-172 6:173-296 7:297-338 8:339-339 16:340-400 17:401-448 19:449-452]	LOC108738684	Elongation of very long chain fatty acids protein	2.3.1.199	GO:0006633	fatty acid biosynthetic process	GO:0009922;GO:0102756	fatty acid elongase activity;very-long-chain 3-ketoacyl-CoA synthase activity	GO:0016020	membrane	Fatty acid biosynthesis;Fatty acid metabolism;Lipid biosynthesis;Lipid metabolism;Membrane;Transferase;Transmembrane;Transmembrane helix
TRINITY_DN398_c0_g1_i16 len=884 path=[1:0-77 2:78-171 3:172-172 4:173-224 5:225-254 6:255-378 7:379-420 8:421-421 16:422-482 18:483-491 19:492-495 20:496-568 21:569-712 23:713-761 24:762-883]
TRINITY_DN398_c0_g1_i18 len=1170 path=[1:0-77 2:78-171 7:172-213 8:214-214 9:215-215 11:216-496 12:497-536 15:537-668 16:669-729 17:730-777 19:778-781 20:782-854 21:855-998 22:999-1047 24:1048-1169]
TRINITY_DN398_c0_g1_i2 len=322 path=[1:0-77 5:78-107 6:108-231 7:232-273 8:274-274 9:275-275 10:276-321]	LOC108738684	Elongation of very long chain fatty acids protein	2.3.1.199	GO:0006633	fatty acid biosynthetic process	GO:0009922;GO:0102756	fatty acid elongase activity;very-long-chain 3-ketoacyl-CoA synthase activity	GO:0005789;GO:0016020	endoplasmic reticulum membrane;membrane	Fatty acid metabolism;Transferase;Membrane;Transmembrane;Transmembrane helix;Lipid metabolism;Lipid biosynthesis;Fatty acid biosynthesis
TRINITY_DN398_c0_g1_i22 len=648 path=[1:0-77 2:78-171 7:172-213 8:214-214 9:215-215 14:216-224 15:225-356 16:357-417 18:418-426 19:427-430 20:431-503 21:504-647]
TRINITY_DN398_c0_g1_i4 len=746 path=[1:0-77 2:78-171 7:172-213 8:214-214 9:215-215 14:216-224 15:225-356 16:357-417 18:418-426 19:427-430 21:431-574 23:575-623 24:624-745]
TRINITY_DN398_c0_g1_i5 len=545 path=[1:0-77 2:78-171 7:172-213 8:214-214 16:215-275 17:276-323 19:324-327 20:328-400 21:401-544]
TRINITY_DN398_c0_g1_i7 len=923 path=[0:0-176 8:177-177 9:178-178 11:179-459 13:460-490 14:491-499 15:500-631 16:632-692 18:693-701 19:702-705 20:706-778 21:779-922]
TRINITY_DN394_c0_g1_i1 len=979 path=[0:0-978]
TRINITY_DN360_c0_g1_i11 len=1269 path=[5:0-258 6:259-259 7:260-269 9:270-291 12:292-427 13:428-452 15:453-503 16:504-540 19:541-562 21:563-566 23:567-567 24:568-581 25:582-639 26:640-683 29:684-705 31:706-724 32:725-729 34:730-734 37:735-751 38:752-795 40:796-827 42:828-985 43:986-1030 44:1031-1059 46:1060-1174 47:1175-1268]
TRINITY_DN360_c0_g1_i15 len=829 path=[1:0-71 28:72-100 29:101-122 30:123-146 34:147-151 37:152-168 38:169-212 40:213-244 41:245-259 43:260-304 45:305-333 46:334-448 47:449-542 48:543-828]
TRINITY_DN360_c0_g1_i16 len=1849 path=[1:0-71 28:72-100 29:101-122 30:123-146 34:147-151 37:152-168 38:169-212 40:213-244 41:245-259 43:260-304 45:305-333 46:334-448 47:449-542 49:543-1848]	LOC113210537	Gamma-aminobutyric acid type B receptor subunit 1 isoform X1				GO:0004965	G protein-coupled GABA receptor activity	GO:0016020	membrane	Coiled coil;Glycoprotein;Receptor;Signal
TRINITY_DN360_c0_g1_i17 len=1149 path=[0:0-162 7:163-172 8:173-203 10:204-319 13:320-344 14:345-396 18:397-432 19:433-454 21:455-458 22:459-473 25:474-531 27:532-534 28:535-563 29:564-585 31:586-604 33:605-613 36:614-614 37:615-631 38:632-675 40:676-707 42:708-865 43:866-910 44:911-939 46:940-1054 47:1055-1148]
TRINITY_DN360_c0_g1_i2 len=601 path=[2:0-108 12:109-244 13:245-269 15:270-320 16:321-357 19:358-379 21:380-383 23:384-384 24:385-398 25:399-456 27:457-459 28:460-488 29:489-510 31:511-529 33:530-538 36:539-539 37:540-556 38:557-600]
TRINITY_DN360_c0_g1_i21 len=894 path=[5:0-258 6:259-259 7:260-269 8:270-300 11:301-893]
TRINITY_DN360_c0_g1_i23 len=1020 path=[5:0-258 6:259-259 7:260-269 8:270-300 10:301-416 13:417-441 14:442-493 18:494-529 19:530-551 21:552-555 23:556-556 24:557-570 25:571-628 26:629-672 29:673-694 31:695-713 32:714-718 34:719-723 37:724-740 38:741-784 40:785-816 42:817-974 43:975-1019]
TRINITY_DN360_c0_g1_i4 len=1021 path=[3:0-271 6:272-272 7:273-282 8:283-313 10:314-429 13:430-454 14:455-506 18:507-542 19:543-564 21:565-568 22:569-583 25:584-641 27:642-644 28:645-673 29:674-695 31:696-714 33:715-723 36:724-724 37:725-741 38:742-785 40:786-817 42:818-975 43:976-1020]
TRINITY_DN360_c0_g2_i1 len=1015 path=[0:0-1014]
TRINITY_DN360_c0_g3_i1 len=500 path=[0:0-157 1:158-499]
TRINITY_DN360_c0_g3_i2 len=676 path=[0:0-157 2:158-675]
TRINITY_DN360_c1_g1_i1 len=3311 path=[0:0-3310]	LOC409714	Uncharacterized protein LOC409714 isoform X2		GO:0050896;GO:0048666;GO:0009653;GO:0016043;GO:0006470	response to stimulus;neuron development;anatomical structure morphogenesis;cellular component organization;protein dephosphorylation	GO:0004725	protein tyrosine phosphatase activity	GO:0016020	membrane	Signal;Membrane;Transmembrane;Transmembrane helix
TRINITY_DN320_c0_g1_i1 len=587 path=[2:0-192 4:193-194 5:195-334 7:335-358 15:359-400 17:401-438 18:439-586]
TRINITY_DN320_c0_g1_i5 len=373 path=[2:0-192 4:193-194 6:195-213 9:214-217 11:218-372]
TRINITY_DN320_c0_g1_i6 len=655 path=[2:0-192 4:193-194 5:195-334 7:335-358 10:359-363 12:364-425 14:426-426 15:427-468 17:469-506 18:507-654]
TRINITY_DN320_c0_g1_i7 len=1374 path=[1:0-563 3:564-683 4:684-685 5:686-825 8:826-854 12:855-916 13:917-1144 14:1145-1145 15:1146-1187 16:1188-1225 18:1226-1373]
TRINITY_DN301_c0_g1_i1 len=434 path=[0:0-317 1:318-318 2:319-373 4:374-433]
TRINITY_DN301_c0_g1_i2 len=378 path=[0:0-317 4:318-377]
TRINITY_DN301_c0_g1_i3 len=388 path=[0:0-317 1:318-318 3:319-387]
TRINITY_DN301_c0_g2_i1 len=875 path=[0:0-874]
TRINITY_DN332_c0_g1_i1 len=415 path=[0:0-151 2:152-176 3:177-232 6:233-278 8:279-292 9:293-328 12:329-414]
TRINITY_DN332_c0_g1_i2 len=497 path=[0:0-151 2:152-176 3:177-232 5:233-305 6:306-351 8:352-365 10:366-397 11:398-410 12:411-496]
TRINITY_DN332_c0_g1_i3 len=599 path=[0:0-151 1:152-335 2:336-360 3:361-416 6:417-462 8:463-476 9:477-512 12:513-598]
TRINITY_DN332_c0_g1_i4 len=681 path=[0:0-151 1:152-335 2:336-360 3:361-416 5:417-489 6:490-535 7:536-581 11:582-594 12:595-680]
TRINITY_DN332_c0_g1_i6 len=436 path=[0:0-151 1:152-335 2:336-360 4:361-435]
TRINITY_DN332_c1_g1_i1 len=318 path=[0:0-192 2:193-220 3:221-317]
TRINITY_DN377_c0_g1_i1 len=242 path=[0:0-129 1:130-161 3:162-241]
TRINITY_DN324_c0_g1_i1 len=1006 path=[0:0-95 2:96-97 3:98-282 4:283-885 6:886-897 7:898-903 9:904-910 10:911-943 11:944-973 13:974-1005]
TRINITY_DN324_c0_g1_i3 len=1555 path=[1:0-541 2:542-543 3:544-728 4:729-1331 6:1332-1343 8:1344-1352 10:1353-1385 12:1386-1421 13:1422-1453 14:1454-1454 15:1455-1479 16:1480-1554]
TRINITY_DN324_c0_g1_i4 len=1561 path=[1:0-541 2:542-543 4:544-1146 6:1147-1158 7:1159-1164 9:1165-1171 10:1172-1204 11:1205-1234 13:1235-1266 15:1267-1291 17:1292-1560]
TRINITY_DN338_c0_g1_i1 len=1076 path=[1:0-195 15:196-197 16:198-673 17:674-790 19:791-958 21:959-1026 22:1027-1075]
TRINITY_DN338_c0_g1_i11 len=1438 path=[0:0-98 2:99-124 4:125-175 5:176-205 9:206-213 10:214-246 11:247-249 12:250-313 14:314-370 16:371-846 17:847-963 19:964-1131 20:1132-1170 22:1171-1219 23:1220-1256 25:1257-1360 26:1361-1437]
TRINITY_DN338_c0_g1_i15 len=1839 path=[0:0-98 2:99-124 4:125-175 5:176-205 9:206-213 10:214-246 11:247-249 12:250-313 14:314-370 16:371-846 17:847-963 19:964-1131 21:1132-1199 22:1200-1248 24:1249-1285 25:1286-1389 27:1390-1460 28:1461-1509 29:1510-1564 31:1565-1838]
TRINITY_DN338_c0_g1_i7 len=1225 path=[0:0-98 2:99-124 4:125-175 5:176-205 9:206-213 10:214-246 11:247-249 12:250-313 14:314-370 16:371-846 28:847-895 30:896-950 31:951-1224]
TRINITY_DN328_c0_g1_i2 len=830 path=[0:0-52 6:53-82 7:83-153 9:154-238 10:239-284 12:285-319 13:320-449 15:450-829]	Parg	poly(ADP-ribose) glycohydrolase	3.2.1.143	GO:0005975;GO:0006282;GO:0009225;GO:0009408;GO:0030576;GO:0031507;GO:0036099;GO:0043484;GO:0051457;GO:1990966	carbohydrate metabolic process;regulation of DNA repair;nucleotide-sugar metabolic process;response to heat;Cajal body organization;heterochromatin formation;female germ-line stem cell population maintenance;regulation of RNA splicing;maintenance of protein location in nucleus;ATP generation from poly-ADP-D-ribose	GO:0004649	poly(ADP-ribose) glycohydrolase activity	GO:0005654	nucleoplasm	Hydrolase;Phosphoprotein
TRINITY_DN328_c0_g1_i3 len=2249 path=[2:0-440 3:441-973 5:974-1474 6:1475-1504 8:1505-1575 9:1576-1660 11:1661-1706 12:1707-1741 14:1742-1868 15:1869-2248]	Parg	poly(ADP-ribose) glycohydrolase	3.2.1.143	GO:0005975;GO:0006282;GO:0009225;GO:0009408;GO:0030576;GO:0031507;GO:0036099;GO:0043484;GO:0051457;GO:1990966	carbohydrate metabolic process;regulation of DNA repair;nucleotide-sugar metabolic process;response to heat;Cajal body organization;heterochromatin formation;female germ-line stem cell population maintenance;regulation of RNA splicing;maintenance of protein location in nucleus;ATP generation from poly-ADP-D-ribose	GO:0004649	poly(ADP-ribose) glycohydrolase activity	GO:0005654	nucleoplasm	Hydrolase;Phosphoprotein
TRINITY_DN372_c0_g1_i11 len=1188 path=[0:0-110 1:111-141 3:142-500 5:501-524 6:525-532 7:533-697 9:698-721 10:722-736 13:737-762 15:763-895 17:896-993 18:994-1078 19:1079-1187]
TRINITY_DN372_c0_g1_i12 len=1074 path=[0:0-110 1:111-141 3:142-500 5:501-524 9:525-548 10:549-563 13:564-589 15:590-722 16:723-781 17:782-879 18:880-964 19:965-1073]
TRINITY_DN372_c0_g1_i6 len=1247 path=[0:0-110 1:111-141 3:142-500 5:501-524 6:525-532 7:533-697 9:698-721 10:722-736 13:737-762 15:763-895 16:896-954 17:955-1052 18:1053-1137 19:1138-1246]
TRINITY_DN372_c2_g1_i1 len=209 path=[0:0-208]
TRINITY_DN323_c0_g1_i2 len=702 path=[0:0-609 2:610-701]
TRINITY_DN358_c0_g1_i1 len=1657 path=[0:0-231 2:232-274 3:275-370 5:371-480 9:481-1656]
TRINITY_DN358_c0_g1_i2 len=1701 path=[0:0-231 1:232-274 3:275-370 4:371-402 7:403-434 8:435-524 9:525-1700]
TRINITY_DN346_c0_g1_i1 len=2265 path=[0:0-2264]
TRINITY_DN359_c0_g1_i1 len=306 path=[0:0-153 2:154-163 7:164-305]
TRINITY_DN359_c0_g1_i2 len=316 path=[1:0-104 4:105-140 6:141-173 7:174-315]
TRINITY_DN359_c0_g2_i1 len=303 path=[0:0-302]
TRINITY_DN359_c2_g1_i1 len=234 path=[0:0-233]
TRINITY_DN382_c0_g1_i1 len=828 path=[0:0-827]
TRINITY_DN382_c1_g1_i1 len=1177 path=[0:0-710 2:711-1176]
TRINITY_DN382_c1_g1_i2 len=1287 path=[0:0-710 1:711-820 2:821-1286]	551897	Bardet-Biedl syndrome 4								TPR repeat
TRINITY_DN382_c2_g1_i1 len=242 path=[0:0-241]
TRINITY_DN382_c3_g1_i1 len=209 path=[0:0-208]
TRINITY_DN382_c4_g1_i1 len=535 path=[0:0-534]
TRINITY_DN382_c5_g1_i1 len=202 path=[0:0-201]
TRINITY_DN329_c0_g1_i1 len=445 path=[0:0-444]
TRINITY_DN329_c1_g1_i1 len=347 path=[0:0-206 2:207-346]
TRINITY_DN396_c0_g1_i2 len=1427 path=[1:0-1199 2:1200-1426]	Fib	rRNA 2'-O-methyltransferase fibrillarin	2.1.1.-	GO:0032259;GO:0016074;GO:0042274;GO:0045727;GO:0031167;GO:0017126;GO:0006364;GO:0000494;GO:1990258	methylation;sno(s)RNA metabolic process;ribosomal small subunit biogenesis;positive regulation of translation;rRNA methylation;nucleologenesis;rRNA processing;box C/D RNA 3'-end processing;histone glutamine methylation	GO:0008168;GO:0003723;GO:0008649;GO:1990259	methyltransferase activity;RNA binding;rRNA methyltransferase activity;histone H2AQ104 methyltransferase activity	GO:0001651;GO:0015030;GO:0031428;GO:0005730;GO:1990904;GO:0032040	dense fibrillar component;Cajal body;box C/D RNP complex;nucleolus;ribonucleoprotein complex;small-subunit processome	Transferase;Ribonucleoprotein;S-adenosyl-L-methionine;Methyltransferase;Methylation;Nucleus;rRNA processing;RNA-binding
TRINITY_DN312_c0_g1_i4 len=2275 path=[0:0-1594 2:1595-1664 3:1665-1906 4:1907-2274]
TRINITY_DN312_c0_g2_i1 len=206 path=[0:0-205]
TRINITY_DN312_c3_g1_i1 len=230 path=[0:0-229]
TRINITY_DN354_c0_g1_i1 len=430 path=[0:0-180 2:181-207 3:208-429]
TRINITY_DN354_c1_g1_i12 len=682 path=[6:0-135 19:136-140 21:141-148 22:149-154 23:155-170 25:171-172 26:173-173 28:174-174 31:175-177 32:178-184 33:185-218 34:219-244 35:245-245 37:246-250 38:251-256 39:257-265 49:266-268 51:269-273 53:274-284 54:285-285 56:286-296 58:297-301 60:302-304 62:305-305 63:306-306 65:307-307 66:308-308 68:309-322 70:323-323 71:324-331 72:332-346 74:347-368 75:369-371 7…
TRINITY_DN354_c1_g1_i14 len=572 path=[4:0-74 12:75-97 19:98-102 21:103-110 22:111-116 23:117-132 25:133-134 27:135-146 33:147-180 34:181-206 36:207-219 41:220-220 42:221-239 44:240-241 45:242-243 46:244-571]
TRINITY_DN354_c1_g1_i16 len=403 path=[9:0-80 59:81-402]
TRINITY_DN354_c1_g1_i17 len=623 path=[8:0-264 38:265-270 40:271-271 42:272-290 44:291-292 45:293-294 46:295-622]
TRINITY_DN354_c1_g1_i18 len=339 path=[4:0-74 13:75-83 17:84-102 19:103-107 21:108-115 22:116-121 23:122-137 25:138-139 26:140-140 28:141-141 31:142-144 32:145-151 33:152-185 34:186-211 35:212-212 37:213-217 38:218-223 39:224-232 49:233-235 51:236-240 53:241-251 54:252-252 56:253-263 58:264-268 60:269-271 62:272-272 63:273-273 65:274-274 66:275-275 68:276-289 70:290-290 71:291-298 72:299-313 74:31…
TRINITY_DN354_c1_g1_i23 len=355 path=[4:0-74 13:75-83 17:84-102 19:103-107 21:108-115 22:116-121 23:122-137 25:138-139 26:140-140 28:141-141 31:142-144 32:145-151 33:152-185 34:186-211 35:212-212 37:213-217 38:218-223 40:224-224 41:225-225 42:226-244 43:245-309 71:310-317 72:318-332 74:333-354]
TRINITY_DN354_c1_g1_i24 len=369 path=[0:0-125 22:126-131 23:132-147 25:148-149 26:150-150 28:151-151 31:152-154 32:155-161 33:162-195 34:196-221 36:222-234 41:235-235 42:236-254 44:255-256 45:257-258 47:259-261 48:262-265 49:266-268 51:269-273 53:274-284 54:285-285 56:286-296 58:297-301 60:302-304 62:305-305 64:306-307 66:308-308 68:309-322 70:323-323 71:324-331 72:332-346 74:347-368]
TRINITY_DN354_c1_g1_i26 len=298 path=[4:0-74 13:75-83 17:84-102 19:103-107 21:108-115 22:116-121 23:122-137 25:138-139 26:140-140 28:141-141 30:142-170 34:171-196 35:197-197 37:198-202 38:203-208 40:209-209 41:210-210 42:211-229 44:230-231 45:232-233 47:234-236 48:237-240 49:241-243 51:244-248 53:249-259 54:260-260 56:261-271 58:272-276 60:277-279 62:280-280 64:281-282 66:283-283 68:284-297]
TRINITY_DN354_c1_g1_i27 len=301 path=[4:0-74 13:75-83 17:84-102 19:103-107 20:108-206 62:207-207 63:208-208 65:209-209 66:210-210 68:211-224 70:225-225 71:226-233 72:234-248 74:249-270 75:271-273 76:274-300]
TRINITY_DN354_c1_g1_i28 len=2668 path=[6:0-135 19:136-140 21:141-148 22:149-154 23:155-170 25:171-172 26:173-173 28:174-174 31:175-177 32:178-184 33:185-218 34:219-244 35:245-245 37:246-250 38:251-256 40:257-257 41:258-258 42:259-277 44:278-279 45:280-281 47:282-284 48:285-288 49:289-291 50:292-293 53:294-304 54:305-305 56:306-316 58:317-321 60:322-324 62:325-325 64:326-327 66:328-328 67:329-2667]
TRINITY_DN354_c1_g1_i29 len=1705 path=[6:0-135 19:136-140 21:141-148 22:149-154 23:155-170 25:171-172 26:173-173 28:174-174 31:175-177 32:178-184 33:185-218 34:219-244 35:245-245 37:246-250 38:251-256 40:257-257 41:258-258 42:259-277 43:278-342 71:343-350 72:351-365 74:366-387 75:388-390 76:391-417 79:418-422 81:423-1704]
TRINITY_DN354_c1_g1_i35 len=609 path=[6:0-135 19:136-140 21:141-148 22:149-154 23:155-170 25:171-172 26:173-173 28:174-174 31:175-177 32:178-184 33:185-218 34:219-244 35:245-245 37:246-250 38:251-256 40:257-257 42:258-276 44:277-278 45:279-280 46:281-608]
TRINITY_DN354_c1_g1_i37 len=2816 path=[5:0-480 15:481-1981 18:1982-2438 45:2439-2440 47:2441-2443 48:2444-2447 49:2448-2450 51:2451-2455 53:2456-2466 54:2467-2467 55:2468-2815]
TRINITY_DN354_c1_g1_i38 len=1794 path=[3:0-169 10:170-202 16:203-371 48:372-375 49:376-378 51:379-383 53:384-394 54:395-395 56:396-406 58:407-411 61:412-414 65:415-415 66:416-416 68:417-430 70:431-431 71:432-439 72:440-454 74:455-476 75:477-479 76:480-506 79:507-511 81:512-1793]
TRINITY_DN354_c1_g1_i43 len=439 path=[33:0-33 34:34-59 35:60-60 37:61-65 38:66-71 39:72-80 49:81-83 51:84-88 53:89-99 54:100-100 56:101-111 57:112-116 59:117-438]
TRINITY_DN354_c1_g1_i45 len=2816 path=[5:0-480 14:481-1981 18:1982-2438 45:2439-2440 47:2441-2443 48:2444-2447 49:2448-2450 51:2451-2455 53:2456-2466 54:2467-2467 55:2468-2815]
TRINITY_DN354_c1_g1_i7 len=4070 path=[3:0-169 10:170-202 16:203-371 48:372-375 49:376-378 51:379-383 53:384-394 54:395-395 56:396-406 58:407-411 61:412-414 65:415-415 66:416-416 68:417-430 70:431-431 71:432-439 73:440-454 74:455-476 75:477-479 76:480-506 79:507-511 80:512-4069]
TRINITY_DN354_c1_g1_i8 len=536 path=[2:0-125 37:126-130 38:131-136 40:137-137 42:138-156 44:157-158 45:159-160 47:161-163 48:164-167 49:168-170 51:171-175 53:176-186 54:187-187 55:188-535]
TRINITY_DN354_c1_g1_i9 len=412 path=[7:0-135 17:136-154 19:155-159 21:160-167 22:168-173 24:174-190 25:191-192 26:193-193 28:194-194 31:195-197 32:198-204 33:205-238 34:239-264 36:265-277 41:278-278 42:279-297 44:298-299 45:300-301 47:302-304 48:305-308 49:309-311 51:312-316 53:317-327 54:328-328 56:329-339 58:340-344 60:345-347 62:348-348 64:349-350 66:351-351 68:352-365 70:366-366 71:367-374 72…
TRINITY_DN354_c2_g1_i1 len=1647 path=[0:0-884 1:885-918 3:919-942 4:943-943 7:944-944 8:945-1646]
TRINITY_DN354_c2_g2_i1 len=1478 path=[0:0-1477]
TRINITY_DN354_c3_g1_i1 len=365 path=[0:0-324 1:325-364]
TRINITY_DN354_c3_g1_i3 len=404 path=[0:0-324 2:325-403]
TRINITY_DN354_c4_g1_i2 len=242 path=[0:0-143 2:144-241]
TRINITY_DN354_c6_g1_i1 len=780 path=[2:0-34 5:35-383 6:384-484 7:485-486 9:487-711 10:712-779]	burs	Bursicon		GO:0007298;GO:0007593;GO:0009887;GO:0030709;GO:0036335;GO:0038098;GO:0048067	border follicle cell migration;chitin-based cuticle sclerotization;animal organ morphogenesis;border follicle cell delamination;intestinal stem cell homeostasis;sequestering of BMP from receptor via BMP binding;cuticle pigmentation	GO:0005179;GO:0036122;GO:0046982;GO:0048018	hormone activity;BMP binding;protein heterodimerization activity;receptor ligand activity	GO:0005576;GO:0005615;GO:0031395;GO:0043195	extracellular region;extracellular space;bursicon neuropeptide hormone complex;terminal bouton	Disulfide bond;Hormone;Secreted;Signal
TRINITY_DN354_c6_g1_i2 len=236 path=[0:0-41 6:42-142 7:143-144 8:145-167 10:168-235]	burs	Bursicon		GO:0036335;GO:0009887;GO:0038098;GO:0007593;GO:0007298;GO:0030709;GO:0048067	intestinal stem cell homeostasis;animal organ morphogenesis;sequestering of BMP from receptor via BMP binding;chitin-based cuticle sclerotization;border follicle cell migration;border follicle cell delamination;cuticle pigmentation	GO:0036122;GO:0046982;GO:0048018;GO:0005179	BMP binding;protein heterodimerization activity;receptor ligand activity;hormone activity	GO:0031395;GO:0005615;GO:0005576;GO:0043195	bursicon neuropeptide hormone complex;extracellular space;extracellular region;terminal bouton	Hormone;Disulfide bond;Signal;Secreted
TRINITY_DN354_c6_g1_i3 len=350 path=[1:0-54 7:55-56 9:57-281 10:282-349]
TRINITY_DN354_c6_g1_i4 len=236 path=[3:0-41 6:42-142 7:143-144 8:145-167 10:168-235]	burs	Bursicon		GO:0007593;GO:0038098;GO:0048067;GO:0030709;GO:0007298;GO:0036335;GO:0009887	chitin-based cuticle sclerotization;sequestering of BMP from receptor via BMP binding;cuticle pigmentation;border follicle cell delamination;border follicle cell migration;intestinal stem cell homeostasis;animal organ morphogenesis	GO:0005179;GO:0048018;GO:0036122;GO:0046982	hormone activity;receptor ligand activity;BMP binding;protein heterodimerization activity	GO:0043195;GO:0005615;GO:0005576;GO:0031395	terminal bouton;extracellular space;extracellular region;bursicon neuropeptide hormone complex	Hormone;Disulfide bond;Signal;Secreted
TRINITY_DN354_c6_g1_i5 len=684 path=[4:0-208 5:209-557 6:558-658 7:659-660 8:661-683]	burs	Bursicon		GO:0007298;GO:0007593;GO:0009887;GO:0030709;GO:0036335;GO:0038098;GO:0048067	border follicle cell migration;chitin-based cuticle sclerotization;animal organ morphogenesis;border follicle cell delamination;intestinal stem cell homeostasis;sequestering of BMP from receptor via BMP binding;cuticle pigmentation	GO:0005179;GO:0036122;GO:0046982;GO:0048018	hormone activity;BMP binding;protein heterodimerization activity;receptor ligand activity	GO:0005576;GO:0005615;GO:0031395;GO:0043195	extracellular region;extracellular space;bursicon neuropeptide hormone complex;terminal bouton	Disulfide bond;Hormone;Secreted;Signal
TRINITY_DN354_c7_g1_i1 len=808 path=[0:0-807]
TRINITY_DN354_c7_g2_i1 len=234 path=[0:0-233]
TRINITY_DN354_c8_g1_i1 len=2030 path=[0:0-2029]
TRINITY_DN354_c9_g1_i1 len=246 path=[0:0-245]
TRINITY_DN354_c11_g1_i1 len=257 path=[0:0-256]
TRINITY_DN354_c17_g1_i1 len=273 path=[0:0-272]
TRINITY_DN354_c18_g1_i1 len=242 path=[1:0-31 2:32-61 4:62-69 5:70-70 8:71-88 9:89-112 11:113-157 12:158-172 13:173-197 15:198-241]
TRINITY_DN354_c18_g1_i2 len=425 path=[2:0-29 4:30-37 6:38-38 7:39-56 9:57-80 10:81-123 12:124-138 13:139-163 14:164-166 17:167-375 18:376-424]
TRINITY_DN354_c18_g1_i5 len=314 path=[0:0-31 13:32-56 14:57-59 17:60-268 19:269-313]
TRINITY_DN354_c18_g1_i9 len=253 path=[1:0-31 2:32-61 4:62-69 6:70-70 7:71-88 9:89-112 10:113-155 12:156-170 13:171-195 14:196-198 16:199-252]
TRINITY_DN354_c20_g1_i1 len=218 path=[0:0-217]
TRINITY_DN354_c23_g1_i1 len=543 path=[1:0-61 2:62-446 3:447-501 4:502-542]
TRINITY_DN354_c23_g1_i3 len=491 path=[0:0-64 2:65-449 4:450-490]
TRINITY_DN354_c29_g1_i1 len=265 path=[0:0-165 2:166-264]
TRINITY_DN354_c29_g1_i2 len=212 path=[0:0-165 1:166-211]
TRINITY_DN354_c31_g1_i1 len=205 path=[0:0-204]
TRINITY_DN354_c33_g1_i1 len=250 path=[0:0-249]
TRINITY_DN354_c39_g1_i1 len=1047 path=[0:0-1046]
TRINITY_DN354_c42_g1_i1 len=263 path=[0:0-262]
TRINITY_DN354_c47_g1_i1 len=307 path=[0:0-306]
TRINITY_DN354_c48_g1_i1 len=219 path=[0:0-218]
TRINITY_DN354_c49_g1_i1 len=236 path=[0:0-235]
TRINITY_DN354_c51_g1_i1 len=246 path=[0:0-245]
TRINITY_DN354_c52_g1_i1 len=201 path=[0:0-200]
TRINITY_DN354_c53_g1_i1 len=549 path=[0:0-548]
TRINITY_DN354_c54_g1_i1 len=231 path=[0:0-230]
TRINITY_DN387_c0_g1_i2 len=315 path=[0:0-103 2:104-151 3:152-234 4:235-255 9:256-256 11:257-260 12:261-314]
TRINITY_DN387_c0_g1_i4 len=874 path=[0:0-103 2:104-151 3:152-234 5:235-256 7:257-601 8:602-784 9:785-785 10:786-873]
TRINITY_DN387_c0_g1_i5 len=377 path=[3:0-82 5:83-104 8:105-287 9:288-288 10:289-376]
TRINITY_DN387_c1_g1_i1 len=350 path=[0:0-201 1:202-261 3:262-297 4:298-349]
TRINITY_DN387_c1_g1_i2 len=422 path=[0:0-201 2:202-247 3:248-283 5:284-421]
TRINITY_DN339_c0_g1_i1 len=216 path=[0:0-162 1:163-215]
TRINITY_DN339_c0_g1_i2 len=206 path=[0:0-162 2:163-205]
TRINITY_DN339_c4_g1_i1 len=392 path=[0:0-391]
TRINITY_DN362_c0_g1_i11 len=1623 path=[0:0-452 1:453-503 3:504-518 5:519-577 6:578-603 9:604-627 10:628-702 11:703-712 13:713-771 15:772-1219 16:1220-1259 18:1260-1316 20:1317-1484 24:1485-1622]	CG9167	C2H2-type domain-containing protein		GO:0006355;GO:0006357;GO:0007552;GO:0010977;GO:0016571;GO:0035075;GO:0042594;GO:0045316	regulation of DNA-templated transcription;regulation of transcription by RNA polymerase II;metamorphosis;negative regulation of neuron projection development;histone methylation;response to ecdysone;response to starvation;negative regulation of compound eye photoreceptor development	GO:0000977;GO:0000978;GO:0000981;GO:0001228;GO:0003700;GO:0042054	RNA polymerase II transcription regulatory region sequence-specific DNA binding;RNA polymerase II cis-regulatory region sequence-specific DNA binding;DNA-binding transcription factor activity, RNA polymerase II-specific;DNA-binding transcription activator activity, RNA polymerase II-specific;DNA-binding transcription factor activity;histone methyltransferase activity			Metal-binding;Zinc;Zinc-finger
TRINITY_DN362_c0_g1_i16 len=1240 path=[0:0-452 2:453-494 3:495-509 5:510-568 6:569-594 8:595-626 9:627-650 10:651-725 11:726-735 14:736-791 15:792-1239]	CG9167	C2H2-type domain-containing protein		GO:0006355;GO:0006357;GO:0007552;GO:0010977;GO:0016571;GO:0035075;GO:0042594;GO:0045316	regulation of DNA-templated transcription;regulation of transcription by RNA polymerase II;metamorphosis;negative regulation of neuron projection development;histone methylation;response to ecdysone;response to starvation;negative regulation of compound eye photoreceptor development	GO:0000978;GO:0000981;GO:0001228;GO:0003700;GO:0016887;GO:0042054	RNA polymerase II cis-regulatory region sequence-specific DNA binding;DNA-binding transcription factor activity, RNA polymerase II-specific;DNA-binding transcription activator activity, RNA polymerase II-specific;DNA-binding transcription factor activity;ATP hydrolysis activity;histone methyltransferase activity	GO:0005829	cytosol	Metal-binding;Zinc;Zinc-finger
TRINITY_DN362_c0_g1_i2 len=1547 path=[0:0-452 1:453-503 3:504-518 5:519-577 6:578-603 9:604-627 10:628-702 11:703-712 13:713-771 15:772-1219 17:1220-1259 18:1260-1316 19:1317-1346 22:1347-1393 23:1394-1408 24:1409-1546]	106070556	C2H2-type domain-containing protein		GO:0006355;GO:0006357;GO:0016571	regulation of DNA-templated transcription;regulation of transcription by RNA polymerase II;histone methylation	GO:0000977;GO:0000978;GO:0000981;GO:0001228;GO:0003700;GO:0016887;GO:0042054	RNA polymerase II transcription regulatory region sequence-specific DNA binding;RNA polymerase II cis-regulatory region sequence-specific DNA binding;DNA-binding transcription factor activity, RNA polymerase II-specific;DNA-binding transcription activator activity, RNA polymerase II-specific;DNA-binding transcription factor activity;ATP hydrolysis activity;histone methyltransferase activity			Metal-binding;Zinc;Zinc-finger
TRINITY_DN362_c0_g1_i8 len=590 path=[0:0-452 2:453-494 3:495-509 4:510-589]
TRINITY_DN362_c1_g1_i1 len=384 path=[0:0-383]	106070556	Histone-lysine N-methyltransferase PRDM9		GO:0016571	histone methylation	GO:0042054	histone methyltransferase activity	GO:0005634	nucleus	Methyltransferase;S-adenosyl-L-methionine;Transcription;Transcription regulation;Zinc;Zinc-finger
TRINITY_DN362_c2_g1_i2 len=229 path=[2:0-69 8:70-228]
TRINITY_DN362_c2_g1_i3 len=539 path=[0:0-58 3:59-145 4:146-160 5:161-233 7:234-379 8:380-538]
TRINITY_DN362_c2_g1_i5 len=271 path=[0:0-58 3:59-145 4:146-160 5:161-233 6:234-270]
TRINITY_DN362_c2_g1_i7 len=245 path=[1:0-47 3:48-134 5:135-207 6:208-244]
TRINITY_DN386_c0_g1_i2 len=288 path=[0:0-185 1:186-196 2:197-287]
TRINITY_DN386_c0_g1_i3 len=615 path=[0:0-185 1:186-196 3:197-614]	pen-2	Gamma-secretase subunit pen-2		GO:0006509;GO:0007220;GO:0010950;GO:0007219;GO:0016485;GO:0034205;GO:0035333	membrane protein ectodomain proteolysis;Notch receptor processing;positive regulation of endopeptidase activity;Notch signaling pathway;protein processing;amyloid-beta formation;Notch receptor processing, ligand-dependent			GO:0070765;GO:0016020;GO:0005770;GO:0055037	gamma-secretase complex;membrane;late endosome;recycling endosome	Membrane;Transmembrane;Transmembrane helix;Notch signaling pathway
TRINITY_DN309_c0_g1_i13 len=1819 path=[1:0-36 3:37-96 4:97-135 6:136-267 8:268-317 10:318-351 11:352-737 13:738-821 14:822-845 15:846-879 17:880-1108 18:1109-1198 20:1199-1400 21:1401-1428 23:1429-1475 24:1476-1818]	SG1	Carboxylic ester hydrolase	3.1.1.-;3.1.1.1			GO:0016787;GO:0052689;GO:0106435	hydrolase activity;carboxylic ester hydrolase activity;carboxylesterase activity			Glycoprotein;Hydrolase;Serine esterase;Signal
TRINITY_DN309_c0_g1_i14 len=1877 path=[1:0-36 3:37-96 5:97-135 6:136-267 7:268-325 8:326-375 9:376-409 11:410-795 13:796-879 14:880-903 16:904-937 17:938-1166 18:1167-1256 20:1257-1458 21:1459-1486 23:1487-1533 24:1534-1876]	SG1	Carboxylic ester hydrolase	3.1.1.-;3.1.1.1			GO:0016787;GO:0052689;GO:0106435	hydrolase activity;carboxylic ester hydrolase activity;carboxylesterase activity			Glycoprotein;Hydrolase;Serine esterase;Signal
TRINITY_DN309_c0_g1_i8 len=676 path=[2:0-59 18:60-149 20:150-351 22:352-379 23:380-426 25:427-675]
TRINITY_DN309_c1_g1_i1 len=895 path=[0:0-894]
TRINITY_DN309_c2_g1_i1 len=575 path=[0:0-574]	est	Carboxylic ester hydrolase	3.1.1.-;3.1.1.1;3.1.1.59	GO:0006719;GO:0016042;GO:0042135;GO:0048149;GO:0060179	juvenile hormone catabolic process;lipid catabolic process;neurotransmitter catabolic process;behavioral response to ethanol;male mating behavior	GO:0004104;GO:0004252;GO:0004453;GO:0004984;GO:0005549;GO:0016787;GO:0052689;GO:0106435	cholinesterase activity;serine-type endopeptidase activity;juvenile-hormone esterase activity;olfactory receptor activity;odorant binding;hydrolase activity;carboxylic ester hydrolase activity;carboxylesterase activity	GO:0005576	extracellular region	Allergen;Disulfide bond;Glycoprotein;Hydrolase;Lipid degradation;Neurotransmitter degradation;Olfaction;Secreted;Sensory transduction;Serine esterase;Signal
TRINITY_DN326_c0_g1_i11 len=683 path=[1:0-79 3:80-123 5:124-127 6:128-188 8:189-219 10:220-249 11:250-330 13:331-339 14:340-366 16:367-368 20:369-377 21:378-390 23:391-432 24:433-486 27:487-682]
TRINITY_DN326_c0_g1_i12 len=2194 path=[1:0-79 2:80-1225 5:1226-1229 6:1230-1290 8:1291-1321 10:1322-1351 12:1352-1441 13:1442-1450 15:1451-1457 17:1458-1478 19:1479-1479 20:1480-1488 21:1489-1501 23:1502-1543 25:1544-1548 26:1549-1597 27:1598-1793 34:1794-2193]
TRINITY_DN326_c0_g1_i20 len=2283 path=[1:0-79 2:80-1225 5:1226-1229 6:1230-1290 8:1291-1321 10:1322-1351 11:1352-1432 13:1433-1441 15:1442-1448 17:1449-1469 18:1470-1479 21:1480-1492 23:1493-1534 25:1535-1539 26:1540-1588 27:1589-1784 28:1785-1814 29:1815-1835 33:1836-1882 34:1883-2282]
TRINITY_DN326_c0_g1_i21 len=721 path=[1:0-79 3:80-123 4:124-167 6:168-228 7:229-257 10:258-287 11:288-368 13:369-377 14:378-404 16:405-406 20:407-415 21:416-428 23:429-470 24:471-524 27:525-720]
TRINITY_DN326_c0_g1_i24 len=480 path=[1:0-79 3:80-123 4:124-167 6:168-228 7:229-257 10:258-287 12:288-377 13:378-386 15:387-393 17:394-414 19:415-415 20:416-424 21:425-437 23:438-479]
TRINITY_DN326_c0_g1_i25 len=553 path=[1:0-79 3:80-123 5:124-127 6:128-188 7:189-217 9:218-236 16:237-238 20:239-247 21:248-260 23:261-302 24:303-356 27:357-552]
TRINITY_DN326_c0_g1_i4 len=374 path=[0:0-37 17:38-58 19:59-59 20:60-68 21:69-81 23:82-123 24:124-177 27:178-373]
TRINITY_DN326_c0_g2_i1 len=743 path=[0:0-742]
TRINITY_DN326_c1_g1_i1 len=234 path=[0:0-233]
TRINITY_DN326_c2_g1_i1 len=811 path=[0:0-810]
TRINITY_DN369_c0_g1_i1 len=607 path=[0:0-165 2:166-375 4:376-606]
TRINITY_DN369_c0_g1_i2 len=595 path=[1:0-86 2:87-296 3:297-363 4:364-594]
TRINITY_DN374_c0_g1_i18 len=490 path=[0:0-90 13:91-113 14:114-122 15:123-188 20:189-190 22:191-201 24:202-203 26:204-212 29:213-351 31:352-360 33:361-372 36:373-383 38:384-384 40:385-463 42:464-489]
TRINITY_DN374_c0_g1_i27 len=654 path=[5:0-272 12:273-273 13:274-296 14:297-305 16:306-444 18:445-453 21:454-455 25:456-461 30:462-523 31:524-532 33:533-544 36:545-555 39:556-653]
TRINITY_DN374_c0_g1_i36 len=238 path=[26:0-8 29:9-147 31:148-156 33:157-168 35:169-237]
TRINITY_DN374_c0_g1_i38 len=562 path=[13:0-22 14:23-31 15:32-97 17:98-98 20:99-100 24:101-102 27:103-132 29:133-271 31:272-280 32:281-313 34:314-561]
TRINITY_DN374_c0_g1_i41 len=974 path=[1:0-410 7:411-449 10:450-581 12:582-582 13:583-605 14:606-614 15:615-680 20:681-682 22:683-693 24:694-695 26:696-704 29:705-843 31:844-852 33:853-864 36:865-875 39:876-973]
TRINITY_DN374_c0_g1_i43 len=668 path=[5:0-272 12:273-273 13:274-296 14:297-305 15:306-371 20:372-373 24:374-375 27:376-405 29:406-544 31:545-553 33:554-565 36:566-576 37:577-667]
TRINITY_DN374_c0_g1_i44 len=792 path=[1:0-410 10:411-542 12:543-543 34:544-791]
TRINITY_DN374_c0_g1_i51 len=856 path=[5:0-272 12:273-273 13:274-296 14:297-305 15:306-371 20:372-373 24:374-375 27:376-405 29:406-544 31:545-553 33:554-565 36:566-576 38:577-577 40:578-656 42:657-682 45:683-711 46:712-855]
TRINITY_DN374_c0_g1_i57 len=647 path=[5:0-272 12:273-273 13:274-296 14:297-305 15:306-371 20:372-373 24:374-375 26:376-384 29:385-523 31:524-532 33:533-544 36:545-555 37:556-646]
TRINITY_DN374_c0_g1_i63 len=471 path=[0:0-90 13:91-113 14:114-122 16:123-261 18:262-270 21:271-272 25:273-278 30:279-340 31:341-349 33:350-361 36:362-372 39:373-470]
TRINITY_DN374_c0_g1_i74 len=919 path=[2:0-229 9:230-247 38:248-248 41:249-255 43:256-918]
TRINITY_DN374_c1_g1_i1 len=424 path=[0:0-360 1:361-423]
TRINITY_DN374_c1_g1_i3 len=1808 path=[2:0-652 3:653-653 4:654-1575 6:1576-1807]
TRINITY_DN374_c1_g1_i5 len=2421 path=[0:0-360 2:361-1013 4:1014-1935 5:1936-2420]
TRINITY_DN311_c0_g1_i10 len=691 path=[2:0-226 10:227-234 11:235-264 12:265-690]
TRINITY_DN311_c0_g1_i6 len=1328 path=[1:0-127 3:128-182 5:183-255 6:256-867 8:868-871 11:872-901 12:902-1327]
TRINITY_DN311_c0_g1_i7 len=1705 path=[0:0-432 3:433-487 4:488-560 6:561-1172 7:1173-1217 9:1218-1240 10:1241-1248 11:1249-1278 12:1279-1704]
TRINITY_DN311_c0_g1_i9 len=1644 path=[0:0-432 3:433-487 4:488-560 6:561-1172 7:1173-1217 12:1218-1643]
TRINITY_DN311_c1_g1_i1 len=506 path=[0:0-505]
TRINITY_DN378_c0_g1_i1 len=258 path=[0:0-115 2:116-144 4:145-257]	Cf2	C2H2-type domain-containing protein		GO:0006355;GO:0007527;GO:0009953;GO:0016571;GO:0032968;GO:0045944;GO:0046843	regulation of DNA-templated transcription;adult somatic muscle development;dorsal/ventral pattern formation;histone methylation;positive regulation of transcription elongation by RNA polymerase II;positive regulation of transcription by RNA polymerase II;dorsal appendage formation	GO:0000978;GO:0000981;GO:0001228;GO:0003700;GO:0042054;GO:0043565	RNA polymerase II cis-regulatory region sequence-specific DNA binding;DNA-binding transcription factor activity, RNA polymerase II-specific;DNA-binding transcription activator activity, RNA polymerase II-specific;DNA-binding transcription factor activity;histone methyltransferase activity;sequence-specific DNA binding	GO:0005634;GO:0005829	nucleus;cytosol	Metal-binding;Methyltransferase;S-adenosyl-L-methionine;Transcription;Transcription regulation;Zinc;Zinc-finger
TRINITY_DN378_c0_g1_i2 len=267 path=[1:0-194 2:195-223 3:224-266]	Aef1	C2H2-type domain-containing protein		GO:0016571	histone methylation	GO:0003677;GO:0042054	DNA binding;histone methyltransferase activity	GO:0005634	nucleus	Repressor;Transcription;Metal-binding;Zinc-finger;Zinc;Transcription regulation
TRINITY_DN378_c0_g1_i3 len=337 path=[1:0-194 2:195-223 4:224-336]	106070556	Histone-lysine N-methyltransferase PRDM9		GO:0016571;GO:0006357	histone methylation;regulation of transcription by RNA polymerase II	GO:0042054;GO:0000977;GO:0000981	histone methyltransferase activity;RNA polymerase II transcription regulatory region sequence-specific DNA binding;DNA-binding transcription factor activity, RNA polymerase II-specific	GO:0005634	nucleus	Transcription regulation;S-adenosyl-L-methionine;Methyltransferase;Transferase;Zinc;Zinc-finger;Metal-binding;Nucleus;Transcription
TRINITY_DN378_c0_g2_i1 len=440 path=[0:0-93 2:94-117 3:118-184 6:185-196 11:197-257 12:258-285 14:286-288 17:289-439]	413766	C2H2-type domain-containing protein		GO:0016571	histone methylation	GO:0016887;GO:0042054	ATP hydrolysis activity;histone methyltransferase activity	GO:0005634	nucleus	Metal-binding;Transcription;Transcription regulation;Zinc;Zinc-finger
TRINITY_DN378_c0_g2_i2 len=519 path=[0:0-93 2:94-117 4:118-119 8:120-214 15:215-290 19:291-518]	106070556	C2H2-type domain-containing protein		GO:0006357;GO:0016571	regulation of transcription by RNA polymerase II;histone methylation	GO:0000978;GO:0000981;GO:0042054	RNA polymerase II cis-regulatory region sequence-specific DNA binding;DNA-binding transcription factor activity, RNA polymerase II-specific;histone methyltransferase activity			Metal-binding;Methyltransferase;S-adenosyl-L-methionine;Zinc;Zinc-finger
TRINITY_DN378_c0_g2_i3 len=278 path=[1:0-55 2:56-79 4:80-81 7:82-82 10:83-158 11:159-219 12:220-247 14:248-250 16:251-277]	106052073	C2H2-type domain-containing protein		GO:0016571	histone methylation	GO:0000978;GO:0001228;GO:0042054	RNA polymerase II cis-regulatory region sequence-specific DNA binding;DNA-binding transcription activator activity, RNA polymerase II-specific;histone methyltransferase activity			Metal-binding;Methyltransferase;S-adenosyl-L-methionine;Zinc;Zinc-finger
TRINITY_DN378_c0_g2_i4 len=243 path=[0:0-93 2:94-117 3:118-184 5:185-242]	106051336	C2H2-type domain-containing protein		GO:0016571	histone methylation	GO:0042054	histone methyltransferase activity	GO:0005634	nucleus	Metal-binding;Methyltransferase;S-adenosyl-L-methionine;Zinc;Zinc-finger
TRINITY_DN378_c0_g2_i6 len=520 path=[0:0-93 2:94-117 4:118-119 7:120-120 9:121-173 12:174-201 13:202-214 15:215-290 18:291-291 19:292-519]	Cf2	C2H2-type domain-containing protein		GO:0006355;GO:0007527;GO:0009953;GO:0016571;GO:0032968;GO:0045944;GO:0046843	regulation of DNA-templated transcription;adult somatic muscle development;dorsal/ventral pattern formation;histone methylation;positive regulation of transcription elongation by RNA polymerase II;positive regulation of transcription by RNA polymerase II;dorsal appendage formation	GO:0000978;GO:0000981;GO:0001228;GO:0003700;GO:0042054;GO:0043565	RNA polymerase II cis-regulatory region sequence-specific DNA binding;DNA-binding transcription factor activity, RNA polymerase II-specific;DNA-binding transcription activator activity, RNA polymerase II-specific;DNA-binding transcription factor activity;histone methyltransferase activity;sequence-specific DNA binding	GO:0005634;GO:0005829	nucleus;cytosol	Metal-binding;Methyltransferase;S-adenosyl-L-methionine;Transcription;Transcription regulation;Zinc;Zinc-finger
TRINITY_DN378_c0_g3_i1 len=1925 path=[0:0-1924]	106070556	C2H2-type domain-containing protein		GO:0006357;GO:0016571	regulation of transcription by RNA polymerase II;histone methylation	GO:0000978;GO:0003700;GO:0008270;GO:0016887;GO:0042054	RNA polymerase II cis-regulatory region sequence-specific DNA binding;DNA-binding transcription factor activity;zinc ion binding;ATP hydrolysis activity;histone methyltransferase activity	GO:0005634	nucleus	Metal-binding;Methyltransferase;S-adenosyl-L-methionine;Zinc;Zinc-finger
TRINITY_DN378_c0_g4_i1 len=590 path=[0:0-589]	gl	C2H2-type domain-containing protein		GO:0000122;GO:0001745;GO:0001751;GO:0001752;GO:0006355;GO:0006357;GO:0006935;GO:0007354;GO:0007400;GO:0007411;GO:0007517;GO:0007552;GO:0007601;GO:0007605;GO:0007635;GO:0009649;GO:0010035;GO:0010114;GO:0010226;GO:0010446;GO:0010977;GO:0016571;GO:0030182;GO:0031507;GO:0032026;GO:0035075;GO:0035206;GO:0035271;GO:0035290;GO:0040034;GO:0042594;GO:0043153;GO:0045165;GO:0045316;GO:0045892;GO:0045944;GO:…	negative regulation of transcription by RNA polymerase II;compound eye morphogenesis;compound eye photoreceptor cell differentiation;compound eye photoreceptor fate commitment;regulation of DNA-templated transcription;regulation of transcription by RNA polymerase II;chemotaxis;zygotic determination of anterior/posterior axis, embryo;neuroblast fate determination;axon guidance;muscle organ develop…	GO:0000977;GO:0000978;GO:0000981;GO:0001227;GO:0001228;GO:0003700;GO:0042054;GO:0043565	RNA polymerase II transcription regulatory region sequence-specific DNA binding;RNA polymerase II cis-regulatory region sequence-specific DNA binding;DNA-binding transcription factor activity, RNA polymerase II-specific;DNA-binding transcription repressor activity, RNA polymerase II-specific;DNA-binding transcription activator activity, RNA polymerase II-specific;DNA-binding transcription factor …	GO:0005634	nucleus	Chemotaxis;DNA-binding;Developmental protein;Gap protein;Metal-binding;Nucleus;Repeat;Sensory transduction;Transcription;Transcription regulation;Ubl conjugation;Vision;Zinc;Zinc-finger
TRINITY_DN378_c1_g1_i1 len=312 path=[0:0-39 1:40-101 3:102-138 4:139-143 6:144-176 8:177-216 9:217-223 12:224-240 13:241-311]
TRINITY_DN378_c1_g1_i2 len=267 path=[0:0-39 2:40-105 3:106-142 4:143-147 6:148-180 8:181-220 9:221-227 11:228-266]
TRINITY_DN378_c1_g1_i3 len=316 path=[0:0-39 2:40-105 3:106-142 5:143-180 8:181-220 10:221-244 13:245-315]
TRINITY_DN378_c1_g1_i4 len=414 path=[0:0-39 1:40-101 3:102-138 4:139-143 7:144-413]
TRINITY_DN378_c2_g1_i2 len=392 path=[0:0-99 2:100-119 3:120-287 4:288-391]	Aef1	C2H2-type domain-containing protein		GO:0016571	histone methylation	GO:0001227;GO:0000978;GO:0001228;GO:0042054	DNA-binding transcription repressor activity, RNA polymerase II-specific;RNA polymerase II cis-regulatory region sequence-specific DNA binding;DNA-binding transcription activator activity, RNA polymerase II-specific;histone methyltransferase activity	GO:0005634	nucleus	Zinc;Zinc-finger;Metal-binding;Transcription;Repressor;Transcription regulation
TRINITY_DN378_c2_g1_i3 len=559 path=[0:0-99 1:100-266 2:267-286 3:287-454 4:455-558]	PRDM1	C2H2-type domain-containing protein		GO:0016571	histone methylation	GO:0001227;GO:0042054	DNA-binding transcription repressor activity, RNA polymerase II-specific;histone methyltransferase activity	GO:0005634	nucleus	Zinc;Zinc-finger;Transcription;Metal-binding;Transcription regulation
TRINITY_DN378_c3_g1_i1 len=375 path=[1:0-109 2:110-374]
TRINITY_DN378_c3_g1_i2 len=313 path=[0:0-47 2:48-312]
TRINITY_DN378_c5_g1_i1 len=236 path=[0:0-235]
TRINITY_DN378_c7_g1_i1 len=329 path=[0:0-96 2:97-328]
TRINITY_DN378_c7_g1_i2 len=340 path=[1:0-107 2:108-339]	g.827	C2H2-type domain-containing protein		GO:0016571	histone methylation	GO:0042054	histone methyltransferase activity	GO:0005634	nucleus	Metal-binding;Methyltransferase;S-adenosyl-L-methionine;Transcription regulation;Zinc;Zinc-finger
TRINITY_DN378_c8_g1_i2 len=1023 path=[1:0-54 2:55-495 4:496-524 5:525-592 7:593-674 8:675-874 9:875-1022]	Cf2	C2H2-type domain-containing protein		GO:0000122;GO:0006357;GO:0007354;GO:0007400;GO:0007411;GO:0007517;GO:0007527;GO:0009953;GO:0016571;GO:0031507;GO:0032968;GO:0035206;GO:0035290;GO:0040034;GO:0045165;GO:0045892;GO:0045944;GO:0046843;GO:0048749;GO:0050767;GO:0061332;GO:0090444;GO:0110039;GO:1903355;GO:1904747;GO:2000177	negative regulation of transcription by RNA polymerase II;regulation of transcription by RNA polymerase II;zygotic determination of anterior/posterior axis, embryo;neuroblast fate determination;axon guidance;muscle organ development;adult somatic muscle development;dorsal/ventral pattern formation;histone methylation;heterochromatin formation;positive regulation of transcription elongation by RNA…	GO:0000978;GO:0000981;GO:0001227;GO:0001228;GO:0003700;GO:0042054;GO:0043565	RNA polymerase II cis-regulatory region sequence-specific DNA binding;DNA-binding transcription factor activity, RNA polymerase II-specific;DNA-binding transcription repressor activity, RNA polymerase II-specific;DNA-binding transcription activator activity, RNA polymerase II-specific;DNA-binding transcription factor activity;histone methyltransferase activity;sequence-specific DNA binding	GO:0005634	nucleus	Gap protein;Metal-binding;Transcription;Transcription regulation;Ubl conjugation;Zinc;Zinc-finger
TRINITY_DN378_c8_g1_i3 len=1843 path=[0:0-964 2:965-1405 3:1406-1434 5:1435-1502 6:1503-1581 8:1582-1781 10:1782-1842]	Cf2	C2H2-type domain-containing protein		GO:0000122;GO:0006355;GO:0006357;GO:0007527;GO:0009953;GO:0016571;GO:0032968;GO:0045165;GO:0045944;GO:0046843;GO:0090444;GO:0110039;GO:1903355;GO:1904747	negative regulation of transcription by RNA polymerase II;regulation of DNA-templated transcription;regulation of transcription by RNA polymerase II;adult somatic muscle development;dorsal/ventral pattern formation;histone methylation;positive regulation of transcription elongation by RNA polymerase II;cell fate commitment;positive regulation of transcription by RNA polymerase II;dorsal appendage…	GO:0000977;GO:0000978;GO:0000981;GO:0001227;GO:0001228;GO:0003700;GO:0042054	RNA polymerase II transcription regulatory region sequence-specific DNA binding;RNA polymerase II cis-regulatory region sequence-specific DNA binding;DNA-binding transcription factor activity, RNA polymerase II-specific;DNA-binding transcription repressor activity, RNA polymerase II-specific;DNA-binding transcription activator activity, RNA polymerase II-specific;DNA-binding transcription factor …	GO:0005634	nucleus	Metal-binding;Transcription;Transcription regulation;Ubl conjugation;Zinc;Zinc-finger
TRINITY_DN378_c10_g1_i1 len=220 path=[0:0-219]
TRINITY_DN378_c11_g1_i1 len=345 path=[0:0-344]
TRINITY_DN378_c12_g1_i1 len=552 path=[0:0-551]	106070556	Histone-lysine N-methyltransferase PRDM9		GO:0016571;GO:0006357	histone methylation;regulation of transcription by RNA polymerase II	GO:0000978;GO:0001228;GO:0000977;GO:0042054;GO:0003700;GO:0008270;GO:0000981	RNA polymerase II cis-regulatory region sequence-specific DNA binding;DNA-binding transcription activator activity, RNA polymerase II-specific;RNA polymerase II transcription regulatory region sequence-specific DNA binding;histone methyltransferase activity;DNA-binding transcription factor activity;zinc ion binding;DNA-binding transcription factor activity, RNA polymerase II-specific	GO:0005634	nucleus	Transcription regulation;Transferase;S-adenosyl-L-methionine;Methyltransferase;Zinc-finger;Zinc;Transcription;Nucleus;Metal-binding
TRINITY_DN378_c13_g1_i1 len=226 path=[0:0-225]	106070556	C2H2-type domain-containing protein		GO:0016571	histone methylation	GO:0042054	histone methyltransferase activity	GO:0005634	nucleus	Metal-binding;Methyltransferase;S-adenosyl-L-methionine;Zinc;Zinc-finger
TRINITY_DN325_c0_g1_i1 len=212 path=[2:0-51 7:52-66 8:67-93 9:94-96 12:97-114 13:115-125 15:126-131 16:132-158 18:159-163 21:164-211]
TRINITY_DN325_c0_g1_i10 len=210 path=[3:0-34 5:35-45 6:46-49 7:50-64 8:65-91 9:92-94 12:95-112 13:113-123 14:124-161 21:162-209]
TRINITY_DN325_c0_g1_i14 len=308 path=[2:0-51 7:52-66 8:67-93 10:94-137 16:138-164 17:165-225 20:226-307]
TRINITY_DN325_c0_g1_i2 len=262 path=[1:0-116 8:117-143 9:144-146 12:147-164 13:165-175 14:176-213 21:214-261]
TRINITY_DN325_c0_g1_i3 len=297 path=[0:0-31 5:32-42 6:43-46 7:47-61 8:62-88 9:89-91 12:92-109 13:110-120 15:121-126 16:127-153 17:154-214 20:215-296]
TRINITY_DN325_c1_g1_i1 len=245 path=[0:0-244]
TRINITY_DN325_c2_g1_i3 len=214 path=[0:0-129 2:130-154 3:155-213]
TRINITY_DN325_c4_g1_i1 len=201 path=[0:0-200]
TRINITY_DN325_c7_g1_i1 len=216 path=[0:0-215]
TRINITY_DN376_c0_g1_i1 len=917 path=[0:0-600 2:601-814 3:815-916]	412289	Cytosolic Fe-S cluster assembly factor NUBP1 homolog		GO:0016226;GO:1902855;GO:0030030	iron-sulfur cluster assembly;regulation of non-motile cilium assembly;cell projection organization	GO:0005524;GO:0051536;GO:0140663;GO:0046872;GO:0051539	ATP binding;iron-sulfur cluster binding;ATP-dependent FeS chaperone activity;metal ion binding;4 iron, 4 sulfur cluster binding	GO:0042995;GO:0005737;GO:1904564;GO:0005929;GO:0005829	cell projection;cytoplasm;Nbp35-Cfd1 ATPase complex;cilium;cytosol	Metal-binding;Cilium biogenesis/degradation;ATP-binding;Nucleotide-binding;4Fe-4S;Iron-sulfur;Cilium;Cytoplasm;Iron;Cell projection
TRINITY_DN376_c0_g1_i2 len=1005 path=[0:0-600 1:601-688 2:689-902 3:903-1004]	412289	Cytosolic Fe-S cluster assembly factor NUBP1 homolog		GO:1902855;GO:0030030;GO:0016226	regulation of non-motile cilium assembly;cell projection organization;iron-sulfur cluster assembly	GO:0046872;GO:0051539;GO:0140663;GO:0005524;GO:0051536	metal ion binding;4 iron, 4 sulfur cluster binding;ATP-dependent FeS chaperone activity;ATP binding;iron-sulfur cluster binding	GO:0005929;GO:0005829;GO:0005737;GO:1904564;GO:0042995	cilium;cytosol;cytoplasm;Nbp35-Cfd1 ATPase complex;cell projection	Cytoplasm;Cell projection;Iron;Nucleotide-binding;Cilium biogenesis/degradation;ATP-binding;Metal-binding;Cilium;Iron-sulfur;4Fe-4S
TRINITY_DN376_c0_g1_i3 len=1371 path=[0:0-600 3:601-702 5:703-1370]	nbp1	Cytosolic Fe-S cluster assembly factor NUBP1 homolog		GO:0016226;GO:0030030;GO:1902855	iron-sulfur cluster assembly;cell projection organization;regulation of non-motile cilium assembly	GO:0005524;GO:0051536;GO:0051539;GO:0046872;GO:0140663	ATP binding;iron-sulfur cluster binding;4 iron, 4 sulfur cluster binding;metal ion binding;ATP-dependent FeS chaperone activity	GO:0042995;GO:0005829;GO:0005929;GO:0005737;GO:1904564	cell projection;cytosol;cilium;cytoplasm;Nbp35-Cfd1 ATPase complex	Cell projection;Iron;Cytoplasm;Cilium;Iron-sulfur;4Fe-4S;Cilium biogenesis/degradation;ATP-binding;Nucleotide-binding;Metal-binding
TRINITY_DN376_c0_g1_i4 len=1003 path=[0:0-600 3:601-702 4:703-1002]	412289	Cytosolic Fe-S cluster assembly factor NUBP1 homolog		GO:0016226;GO:0030030;GO:1902855	iron-sulfur cluster assembly;cell projection organization;regulation of non-motile cilium assembly	GO:0051536;GO:0005524;GO:0051539;GO:0046872;GO:0140663	iron-sulfur cluster binding;ATP binding;4 iron, 4 sulfur cluster binding;metal ion binding;ATP-dependent FeS chaperone activity	GO:0042995;GO:0005829;GO:0005929;GO:1904564;GO:0005737	cell projection;cytosol;cilium;Nbp35-Cfd1 ATPase complex;cytoplasm	Cytoplasm;Iron;Cell projection;Metal-binding;Nucleotide-binding;ATP-binding;Cilium biogenesis/degradation;4Fe-4S;Iron-sulfur;Cilium
TRINITY_DN376_c1_g1_i1 len=275 path=[0:0-274]
TRINITY_DN376_c2_g1_i1 len=339 path=[3:0-130 5:131-338]
TRINITY_DN376_c2_g1_i2 len=298 path=[0:0-34 4:35-172 6:173-297]
TRINITY_DN376_c2_g1_i3 len=300 path=[2:0-36 4:37-174 6:175-299]
TRINITY_DN376_c2_g1_i4 len=387 path=[1:0-40 4:41-178 5:179-386]
TRINITY_DN333_c0_g1_i1 len=601 path=[1:0-221 3:222-224 4:225-282 7:283-341 8:342-344 9:345-600]
TRINITY_DN333_c0_g1_i2 len=633 path=[1:0-221 3:222-224 4:225-282 5:283-285 6:286-314 7:315-373 8:374-376 9:377-632]
TRINITY_DN333_c0_g1_i3 len=407 path=[0:0-147 8:148-150 9:151-406]
TRINITY_DN333_c0_g1_i4 len=802 path=[0:0-147 2:148-539 3:540-542 5:543-545 9:546-801]
TRINITY_DN333_c0_g1_i5 len=542 path=[1:0-221 3:222-224 4:225-282 5:283-285 9:286-541]
TRINITY_DN333_c0_g1_i6 len=575 path=[1:0-221 3:222-224 5:225-227 6:228-256 7:257-315 8:316-318 9:319-574]
TRINITY_DN333_c0_g2_i1 len=429 path=[0:0-134 1:135-305 3:306-332 5:333-428]
TRINITY_DN333_c0_g2_i3 len=656 path=[0:0-134 2:135-313 3:314-340 4:341-559 5:560-655]
TRINITY_DN333_c1_g1_i11 len=867 path=[1:0-68 7:69-167 9:168-171 10:172-172 11:173-194 12:195-227 14:228-228 15:229-284 16:285-457 17:458-460 18:461-866]
TRINITY_DN333_c1_g1_i17 len=767 path=[4:0-150 12:151-183 14:184-184 16:185-357 17:358-360 18:361-766]
TRINITY_DN333_c1_g1_i21 len=978 path=[3:0-208 8:209-334 9:335-338 10:339-339 11:340-361 12:362-394 14:395-395 16:396-568 17:569-571 18:572-977]
TRINITY_DN333_c1_g1_i23 len=390 path=[6:0-119 10:120-120 11:121-142 12:143-175 13:176-215 14:216-216 16:217-389]
TRINITY_DN333_c1_g1_i25 len=759 path=[6:0-119 10:120-120 11:121-142 12:143-175 14:176-176 16:177-349 17:350-352 18:353-758]
TRINITY_DN333_c1_g1_i32 len=811 path=[1:0-68 7:69-167 9:168-171 10:172-172 11:173-194 12:195-227 14:228-228 16:229-401 17:402-404 18:405-810]
TRINITY_DN333_c1_g1_i33 len=414 path=[4:0-150 12:151-183 14:184-184 15:185-240 16:241-413]
TRINITY_DN333_c1_g1_i5 len=552 path=[2:0-151 8:152-277 9:278-281 10:282-282 11:283-304 12:305-337 13:338-377 14:378-378 16:379-551]
TRINITY_DN333_c1_g1_i6 len=673 path=[5:0-52 13:53-92 14:93-93 16:94-266 18:267-672]
TRINITY_DN333_c1_g1_i7 len=922 path=[3:0-208 8:209-334 9:335-338 10:339-339 16:340-512 17:513-515 18:516-921]
TRINITY_DN333_c2_g1_i1 len=228 path=[0:0-227]
TRINITY_DN333_c3_g1_i1 len=222 path=[0:0-221]
TRINITY_DN361_c0_g1_i1 len=902 path=[1:0-588 2:589-771 4:772-901]
TRINITY_DN340_c0_g1_i1 len=426 path=[0:0-50 1:51-154 2:155-425]
TRINITY_DN340_c0_g1_i2 len=322 path=[0:0-50 2:51-321]
TRINITY_DN340_c0_g2_i10 len=298 path=[2:0-90 21:91-93 25:94-106 26:107-136 28:137-297]
TRINITY_DN340_c0_g2_i11 len=1076 path=[1:0-253 8:254-675 12:676-810 15:811-811 17:812-836 20:837-839 23:840-884 26:885-914 28:915-1075]
TRINITY_DN340_c0_g2_i12 len=440 path=[6:0-38 10:39-74 13:75-110 16:111-185 18:186-190 21:191-193 24:194-235 25:236-248 26:249-278 28:279-439]
TRINITY_DN340_c0_g2_i13 len=912 path=[1:0-253 8:254-675 23:676-720 26:721-750 28:751-911]
TRINITY_DN340_c0_g2_i2 len=604 path=[4:0-391 9:392-392 22:393-408 26:409-438 27:439-442 28:443-603]
TRINITY_DN340_c0_g2_i3 len=730 path=[7:0-155 11:156-489 15:490-490 20:491-493 23:494-538 26:539-568 28:569-729]
TRINITY_DN340_c0_g2_i4 len=1051 path=[1:0-253 8:254-675 12:676-810 15:811-811 20:812-814 23:815-859 26:860-889 28:890-1050]
TRINITY_DN340_c0_g2_i5 len=412 path=[5:0-48 10:49-84 14:85-120 16:121-195 19:196-200 22:201-216 26:217-246 27:247-250 28:251-411]
TRINITY_DN340_c0_g2_i6 len=4441 path=[0:0-3782 8:3783-4204 23:4205-4249 26:4250-4279 28:4280-4440]
TRINITY_DN340_c0_g2_i7 len=395 path=[7:0-155 20:156-158 23:159-203 26:204-233 28:234-394]
TRINITY_DN340_c0_g2_i8 len=468 path=[3:0-255 9:256-256 22:257-272 26:273-302 27:303-306 28:307-467]
TRINITY_DN340_c1_g1_i1 len=254 path=[0:0-253]
TRINITY_DN340_c2_g1_i1 len=231 path=[0:0-230]
TRINITY_DN340_c5_g1_i1 len=221 path=[0:0-220]
TRINITY_DN330_c0_g1_i2 len=628 path=[0:0-413 2:414-429 4:430-495 5:496-497 7:498-498 11:499-627]
TRINITY_DN330_c0_g1_i3 len=1066 path=[0:0-413 2:414-429 5:430-431 6:432-752 9:753-1065]
TRINITY_DN330_c0_g1_i4 len=877 path=[0:0-413 1:414-428 12:429-876]
TRINITY_DN330_c0_g1_i5 len=562 path=[0:0-413 2:414-429 5:430-431 7:432-432 11:433-561]
TRINITY_DN330_c0_g1_i6 len=1070 path=[0:0-413 2:414-429 5:430-431 7:432-432 10:433-621 12:622-1069]
TRINITY_DN330_c0_g1_i7 len=509 path=[0:0-413 1:414-428 3:429-508]
TRINITY_DN357_c0_g1_i1 len=330 path=[0:0-329]
TRINITY_DN373_c0_g1_i10 len=2055 path=[0:0-226 1:227-237 3:238-256 5:257-279 6:280-643 8:644-672 9:673-857 10:858-914 12:915-1300 13:1301-1313 17:1314-1322 18:1323-1476 19:1477-1540 21:1541-1569 23:1570-1618 24:1619-2054]
TRINITY_DN373_c0_g1_i6 len=2129 path=[0:0-226 1:227-237 4:238-330 5:331-353 6:354-717 8:718-746 9:747-931 10:932-988 12:989-1374 13:1375-1387 17:1388-1396 18:1397-1550 20:1551-1614 21:1615-1643 22:1644-1692 24:1693-2128]
TRINITY_DN373_c1_g1_i1 len=675 path=[32:0-179 33:180-221 35:222-240 37:241-417 38:418-436 40:437-467 41:468-491 43:492-586 44:587-674]
TRINITY_DN373_c1_g1_i10 len=1161 path=[0:0-680 5:681-709 7:710-711 8:712-757 10:758-769 12:770-789 13:790-808 14:809-861 15:862-862 18:863-863 20:864-864 21:865-869 22:870-913 23:914-924 26:925-945 28:946-952 29:953-956 30:957-980 32:981-1160]	412979	protein-tyrosine-phosphatase	3.1.3.48;3.1.3.16	GO:0006470;GO:0043508;GO:0016311	protein dephosphorylation;negative regulation of JUN kinase activity;dephosphorylation	GO:0004725;GO:0017018;GO:0008138;GO:0016791	protein tyrosine phosphatase activity;myosin phosphatase activity;protein tyrosine/serine/threonine phosphatase activity;phosphatase activity			Hydrolase;Protein phosphatase;Cytoplasm
TRINITY_DN373_c1_g1_i20 len=1425 path=[3:0-482 5:483-511 7:512-513 8:514-559 10:560-571 12:572-591 13:592-610 14:611-663 15:664-664 17:665-665 20:666-666 21:667-671 22:672-715 24:716-754 29:755-758 30:759-782 32:783-962 34:963-993 35:994-1012 37:1013-1189 38:1190-1208 40:1209-1239 41:1240-1263 42:1264-1336 44:1337-1424]
TRINITY_DN373_c1_g1_i3 len=908 path=[3:0-482 5:483-511 7:512-513 9:514-536 13:537-555 14:556-608 15:609-609 18:610-610 19:611-611 21:612-616 22:617-660 23:661-671 26:672-692 28:693-699 29:700-703 30:704-727 32:728-907]
TRINITY_DN373_c1_g1_i39 len=642 path=[32:0-179 34:180-210 35:211-229 36:230-406 38:407-425 40:426-456 41:457-480 42:481-553 44:554-641]
TRINITY_DN373_c2_g1_i4 len=272 path=[3:0-89 4:90-90 5:91-97 6:98-113 8:114-271]
TRINITY_DN373_c2_g1_i7 len=259 path=[3:0-89 4:90-90 5:91-97 6:98-113 7:114-258]
TRINITY_DN373_c3_g1_i1 len=239 path=[0:0-238]
TRINITY_DN373_c3_g2_i1 len=271 path=[0:0-270]
TRINITY_DN373_c4_g1_i1 len=276 path=[1:0-57 2:58-140 3:141-275]
TRINITY_DN373_c4_g1_i2 len=246 path=[1:0-57 2:58-140 4:141-245]
TRINITY_DN373_c5_g1_i1 len=236 path=[1:0-64 2:65-124 3:125-235]
TRINITY_DN373_c5_g1_i3 len=299 path=[0:0-81 2:82-141 4:142-298]
TRINITY_DN373_c8_g1_i4 len=432 path=[0:0-149 1:150-150 2:151-332 4:333-348 6:349-431]
TRINITY_DN373_c9_g1_i1 len=202 path=[1:0-109 2:110-160 4:161-183 6:184-201]
TRINITY_DN373_c9_g1_i2 len=2028 path=[1:0-109 3:110-160 4:161-183 5:184-545 7:546-2027]	LSTR_LSTR011815									Signal
TRINITY_DN373_c9_g1_i3 len=304 path=[1:0-109 3:110-160 4:161-183 6:184-201 9:202-256 10:257-303]
TRINITY_DN373_c9_g1_i4 len=289 path=[2:0-50 4:51-73 6:74-91 8:92-94 9:95-149 11:150-288]
TRINITY_DN373_c9_g1_i5 len=396 path=[1:0-109 3:110-160 4:161-183 6:184-201 9:202-256 11:257-395]
TRINITY_DN373_c9_g2_i1 len=719 path=[0:0-495 2:496-525 3:526-549 5:550-718]
TRINITY_DN373_c9_g2_i2 len=680 path=[0:0-495 1:496-525 3:526-549 4:550-679]
TRINITY_DN373_c10_g1_i1 len=314 path=[0:0-313]
TRINITY_DN373_c11_g1_i1 len=325 path=[0:0-158 3:159-203 5:204-324]
TRINITY_DN373_c11_g1_i3 len=269 path=[0:0-158 2:159-268]
TRINITY_DN373_c11_g1_i5 len=309 path=[0:0-158 3:159-203 4:204-215 7:216-308]
TRINITY_DN373_c11_g1_i6 len=201 path=[1:0-68 3:69-113 4:114-125 6:126-200]
TRINITY_DN373_c14_g1_i2 len=397 path=[0:0-173 1:174-174 2:175-396]
TRINITY_DN373_c15_g1_i2 len=256 path=[1:0-44 2:45-255]
TRINITY_DN373_c16_g1_i1 len=595 path=[0:0-594]
TRINITY_DN373_c18_g1_i1 len=241 path=[0:0-240]
TRINITY_DN373_c20_g1_i1 len=203 path=[0:0-202]
TRINITY_DN373_c22_g1_i3 len=321 path=[0:0-118 2:119-320]
TRINITY_DN373_c32_g1_i1 len=412 path=[0:0-411]
TRINITY_DN373_c45_g1_i1 len=218 path=[0:0-217]
TRINITY_DN373_c46_g1_i1 len=235 path=[0:0-234]
TRINITY_DN373_c47_g1_i1 len=269 path=[0:0-268]
TRINITY_DN373_c48_g1_i1 len=220 path=[0:0-219]
TRINITY_DN393_c0_g1_i1 len=478 path=[0:0-67 2:68-158 3:159-165 6:166-166 7:167-177 8:178-205 10:206-215 13:216-216 14:217-243 16:244-297 17:298-325 22:326-477]
TRINITY_DN393_c0_g1_i7 len=647 path=[1:0-105 2:106-196 3:197-203 5:204-215 8:216-243 9:244-245 11:246-254 14:255-281 15:282-336 17:337-364 18:365-394 20:395-477 21:478-494 22:495-646]
TRINITY_DN393_c0_g1_i9 len=586 path=[1:0-105 2:106-196 4:197-204 7:205-215 8:216-243 10:244-253 13:254-254 14:255-281 16:282-335 17:336-363 18:364-393 19:394-416 21:417-433 22:434-585]
TRINITY_DN302_c0_g1_i1 len=1343 path=[2:0-221 4:222-440 5:441-785 6:786-1011 7:1012-1072 8:1073-1134 10:1135-1158 12:1159-1159 14:1160-1342]
TRINITY_DN302_c0_g1_i2 len=522 path=[0:0-102 7:103-163 9:164-216 10:217-240 11:241-337 12:338-338 14:339-521]
TRINITY_DN302_c0_g1_i3 len=883 path=[3:0-228 6:229-454 7:455-515 8:516-577 10:578-601 11:602-698 12:699-699 14:700-882]
TRINITY_DN302_c0_g1_i5 len=1124 path=[2:0-221 5:222-566 6:567-792 7:793-853 8:854-915 10:916-939 12:940-940 14:941-1123]
TRINITY_DN302_c0_g1_i6 len=234 path=[1:0-49 12:50-50 14:51-233]
TRINITY_DN302_c0_g1_i7 len=680 path=[0:0-102 7:103-163 9:164-216 10:217-240 11:241-337 12:338-338 13:339-496 14:497-679]
TRINITY_DN302_c1_g1_i1 len=357 path=[2:0-170 4:171-171 5:172-172 8:173-356]
TRINITY_DN302_c1_g1_i5 len=4635 path=[1:0-3229 3:3230-4231 4:4232-4232 5:4233-4233 7:4234-4234 10:4235-4634]	LOC409027	Leucine-rich repeat and calponin homology domain-containing protein 1 isoform X2		GO:0007010	cytoskeleton organization			GO:0005938;GO:0016020;GO:0032154;GO:0005856	cell cortex;membrane;cleavage furrow;cytoskeleton	Repeat;Leucine-rich repeat;Coiled coil;Cytoskeleton
TRINITY_DN302_c1_g1_i6 len=1332 path=[0:0-143 3:144-1145 4:1146-1146 5:1147-1147 8:1148-1331]	LOC409027	Leucine-rich repeat and calponin homology domain-containing protein 1 isoform X3		GO:0007010	cytoskeleton organization			GO:0005938;GO:0016020;GO:0032154;GO:0005856	cell cortex;membrane;cleavage furrow;cytoskeleton	Repeat;Transmembrane;Coiled coil;Transmembrane helix;Leucine-rich repeat;Membrane;Cytoskeleton
TRINITY_DN302_c1_g1_i7 len=224 path=[2:0-170 4:171-171 5:172-172 7:173-173 9:174-223]
TRINITY_DN302_c4_g1_i1 len=481 path=[0:0-480]
TRINITY_DN302_c5_g1_i1 len=267 path=[0:0-266]
TRINITY_DN313_c0_g1_i1 len=1386 path=[0:0-233 3:234-348 4:349-511 6:512-571 7:572-678 9:679-830 10:831-865 11:866-866 12:867-983 13:984-1385]
TRINITY_DN313_c0_g1_i2 len=1269 path=[0:0-233 3:234-348 4:349-511 6:512-571 7:572-678 9:679-830 10:831-865 11:866-866 13:867-1268]
TRINITY_DN313_c0_g1_i4 len=481 path=[1:0-77 11:78-78 13:79-480]
TRINITY_DN313_c1_g1_i1 len=208 path=[0:0-207]
TRINITY_DN313_c2_g1_i1 len=382 path=[0:0-381]
TRINITY_DN343_c0_g1_i1 len=1603 path=[0:0-651 2:652-1463 3:1464-1516 4:1517-1602]
TRINITY_DN343_c0_g1_i3 len=800 path=[0:0-651 1:652-799]
TRINITY_DN341_c0_g1_i1 len=1349 path=[3:0-718 5:719-722 6:723-723 8:724-1204 13:1205-1348]
TRINITY_DN341_c0_g1_i10 len=915 path=[1:0-794 6:795-795 7:796-796 10:797-914]
TRINITY_DN341_c0_g1_i12 len=1421 path=[1:0-794 6:795-795 8:796-1276 13:1277-1420]
TRINITY_DN341_c0_g1_i3 len=1261 path=[1:0-794 6:795-795 7:796-796 9:797-804 15:805-818 16:819-846 17:847-880 19:881-919 20:920-983 22:984-1260]
TRINITY_DN341_c0_g1_i8 len=617 path=[0:0-82 4:83-124 5:125-128 6:129-129 7:130-130 9:131-138 14:139-174 16:175-202 18:203-236 19:237-275 21:276-339 22:340-616]
TRINITY_DN341_c0_g1_i9 len=575 path=[2:0-62 4:63-104 5:105-108 6:109-109 7:110-110 9:111-118 15:119-132 16:133-160 17:161-194 19:195-233 20:234-297 22:298-574]
TRINITY_DN337_c0_g1_i1 len=565 path=[0:0-103 2:104-178 3:179-564]	g.25932	3CxxC-type domain-containing protein				GO:0003676;GO:0008270;GO:0046872	nucleic acid binding;zinc ion binding;metal ion binding			Metal-binding;Zinc-finger;Zinc
TRINITY_DN337_c1_g1_i1 len=326 path=[0:0-325]
TRINITY_DN322_c0_g1_i1 len=586 path=[1:0-532 4:533-585]
TRINITY_DN322_c0_g1_i2 len=1402 path=[1:0-532 5:533-1401]	725668	Phospholipase B1, membrane-associated	3.1.1.3;3.1.1.4;3.1.1.5	GO:0006629	lipid metabolic process	GO:0004620;GO:0004622;GO:0004623;GO:0004806;GO:0102545	phospholipase activity;lysophospholipase activity;phospholipase A2 activity;triglyceride lipase activity;phosphatidyl phospholipase B activity	GO:0016324	apical plasma membrane	Cell membrane;Glycoprotein;Hydrolase;Lipid metabolism;Phospholipid metabolism;Repeat;Signal
TRINITY_DN322_c0_g1_i4 len=1128 path=[0:0-258 5:259-1127]	LOC412515	Phospholipase B1, membrane-associated isoform X2	3.1.1.4;3.1.1.3;3.1.1.5	GO:0006629	lipid metabolic process	GO:0004806;GO:0004622;GO:0102545;GO:0004623;GO:0004620	triglyceride lipase activity;lysophospholipase activity;phosphatidyl phospholipase B activity;phospholipase A2 activity;phospholipase activity	GO:0016324	apical plasma membrane	Lipid metabolism;Hydrolase;Glycoprotein;Phospholipid metabolism;Cell membrane;Repeat;Signal
TRINITY_DN322_c0_g1_i5 len=299 path=[0:0-258 2:259-298]
TRINITY_DN363_c0_g1_i1 len=4766 path=[1:0-777 3:778-809 5:810-829 7:830-867 8:868-913 9:914-1167 10:1168-4444 11:4445-4708 13:4709-4765]	shn-1	Protein shank		GO:0008284;GO:0035331;GO:0051124;GO:0030421;GO:2000050;GO:1990255;GO:0007622	positive regulation of cell population proliferation;negative regulation of hippo signaling;synaptic assembly at neuromuscular junction;defecation;regulation of non-canonical Wnt signaling pathway;subsynaptic reticulum organization;rhythmic behavior	GO:0035255;GO:0030160	ionotropic glutamate receptor binding;synaptic receptor adaptor activity	GO:0014069;GO:0031143;GO:0043197;GO:0031594;GO:0043195;GO:0005737;GO:0031410	postsynaptic density;pseudopodium;dendritic spine;neuromuscular junction;terminal bouton;cytoplasm;cytoplasmic vesicle	Synapse;SH3 domain;Cell projection;ANK repeat;Cytoplasmic vesicle
TRINITY_DN363_c0_g1_i4 len=421 path=[0:0-75 2:76-89 4:90-105 11:106-369 12:370-420]	LOC4803646	Protein shank isoform X2		GO:0008284;GO:0035331;GO:0051124;GO:1990255;GO:2000050	positive regulation of cell population proliferation;negative regulation of hippo signaling;synaptic assembly at neuromuscular junction;subsynaptic reticulum organization;regulation of non-canonical Wnt signaling pathway			GO:0005737;GO:0014069;GO:0031594;GO:0043195	cytoplasm;postsynaptic density;neuromuscular junction;terminal bouton	ANK repeat;SH3 domain
TRINITY_DN363_c0_g1_i5 len=4735 path=[1:0-777 3:778-809 5:810-829 6:830-882 9:883-1136 10:1137-4413 11:4414-4677 13:4678-4734]	shn-1	Protein shank		GO:0008284;GO:0035331;GO:0051124;GO:0007622;GO:0030421;GO:1990255;GO:2000050	positive regulation of cell population proliferation;negative regulation of hippo signaling;synaptic assembly at neuromuscular junction;rhythmic behavior;defecation;subsynaptic reticulum organization;regulation of non-canonical Wnt signaling pathway	GO:0035255;GO:0030160	ionotropic glutamate receptor binding;synaptic receptor adaptor activity	GO:0043197;GO:0014069;GO:0031143;GO:0043195;GO:0031594;GO:0031410;GO:0005737	dendritic spine;postsynaptic density;pseudopodium;terminal bouton;neuromuscular junction;cytoplasmic vesicle;cytoplasm	Cell projection;SH3 domain;Synapse;ANK repeat;Cytoplasmic vesicle
TRINITY_DN363_c0_g1_i8 len=4408 path=[1:0-777 3:778-809 10:810-4086 11:4087-4350 13:4351-4407]	LOC726461	Protein shank isoform X2		GO:0008284;GO:0035331;GO:0051124;GO:0030421;GO:2000050;GO:1990255;GO:0007622	positive regulation of cell population proliferation;negative regulation of hippo signaling;synaptic assembly at neuromuscular junction;defecation;regulation of non-canonical Wnt signaling pathway;subsynaptic reticulum organization;rhythmic behavior	GO:0035255;GO:0030160	ionotropic glutamate receptor binding;synaptic receptor adaptor activity	GO:0014069;GO:0031143;GO:0043197;GO:0043195;GO:0031594;GO:0031410;GO:0005737	postsynaptic density;pseudopodium;dendritic spine;terminal bouton;neuromuscular junction;cytoplasmic vesicle;cytoplasm	Cytoplasmic vesicle;ANK repeat;Synapse;SH3 domain;Cell projection
TRINITY_DN383_c0_g1_i10 len=1006 path=[14:0-44 15:45-72 16:73-136 19:137-171 20:172-191 21:192-245 22:246-316 23:317-475 25:476-580 27:581-640 28:641-915 30:916-1005]	dom	DNA helicase	3.6.4.-;3.6.4.12	GO:0000381;GO:0006281;GO:0006338;GO:0006355;GO:0009605;GO:0010629;GO:0030097;GO:0035019;GO:0035207;GO:0035222;GO:0036098;GO:0040027;GO:0045089;GO:0045815;GO:0048557;GO:0048813;GO:0070983;GO:0140861	regulation of alternative mRNA splicing, via spliceosome;DNA repair;chromatin remodeling;regulation of DNA-templated transcription;response to external stimulus;negative regulation of gene expression;hemopoiesis;somatic stem cell population maintenance;negative regulation of hemocyte proliferation;wing disc pattern formation;male germ-line stem cell population maintenance;negative regulation of v…	GO:0003677;GO:0003682;GO:0004386;GO:0004601;GO:0005524;GO:0008061;GO:0008094;GO:0016787;GO:0016887;GO:0042393;GO:0043531;GO:0061629;GO:0140658;GO:0140713;GO:0140849	DNA binding;chromatin binding;helicase activity;peroxidase activity;ATP binding;chitin binding;ATP-dependent activity, acting on DNA;hydrolase activity;ATP hydrolysis activity;histone binding;ADP binding;RNA polymerase II-specific DNA-binding transcription factor binding;ATP-dependent chromatin remodeler activity;histone chaperone activity;ATP-dependent H2AZ histone chaperone activity	GO:0000123;GO:0000785;GO:0000812;GO:0005634;GO:0005694;GO:0016581;GO:0031011;GO:0035267;GO:0043229;GO:0070603;GO:0090571	histone acetyltransferase complex;chromatin;Swr1 complex;nucleus;chromosome;NuRD complex;Ino80 complex;NuA4 histone acetyltransferase complex;intracellular organelle;SWI/SNF superfamily-type complex;RNA polymerase II transcription repressor complex	ATP-binding;Bromodomain;Chromatin regulator;Coiled coil;DNA damage;DNA repair;DNA-binding;Helicase;Hydrolase;Merozoite;Nucleotide-binding;Nucleus;Oogenesis;Repeat;Zinc;Zinc-finger
TRINITY_DN383_c0_g1_i11 len=1091 path=[0:0-98 1:99-224 3:225-260 5:261-351 6:352-392 8:393-434 9:435-561 11:562-599 12:600-634 13:635-679 15:680-707 16:708-771 19:772-806 21:807-860 22:861-931 23:932-1090]	413341	SNF2 N-terminal domain-containing protein				GO:0004386;GO:0005524;GO:0140658	helicase activity;ATP binding;ATP-dependent chromatin remodeler activity	GO:0043229	intracellular organelle	ATP-binding;Chromatin regulator;Helicase;Hydrolase;Nucleotide-binding
TRINITY_DN383_c0_g1_i13 len=372 path=[28:0-274 29:275-277 32:278-289 33:290-371]
TRINITY_DN383_c0_g1_i15 len=1751 path=[0:0-98 2:99-221 3:222-257 4:258-348 6:349-389 7:390-431 9:432-558 10:559-596 12:597-631 14:632-676 15:677-704 17:705-844 23:845-1003 25:1004-1108 26:1109-1168 28:1169-1443 29:1444-1446 32:1447-1458 34:1459-1561 35:1562-1613 37:1614-1750]	dom	Helicase domino	3.6.4.-	GO:0045892;GO:0035207;GO:0030097;GO:0045815;GO:0035019;GO:0010629;GO:0048477;GO:0070983;GO:0006351;GO:0040034;GO:0035222;GO:0006355;GO:0006338;GO:0009996;GO:0000381;GO:0010468;GO:0006979;GO:0006325;GO:0036098;GO:0048813;GO:0140861;GO:0009605	negative regulation of DNA-templated transcription;negative regulation of hemocyte proliferation;hemopoiesis;transcription initiation-coupled chromatin remodeling;somatic stem cell population maintenance;negative regulation of gene expression;oogenesis;dendrite guidance;DNA-templated transcription;regulation of development, heterochronic;wing disc pattern formation;regulation of DNA-templated tra…	GO:0016887;GO:0042393;GO:0004386;GO:0016787;GO:0000976;GO:0140658;GO:0043531;GO:0140849;GO:0005524;GO:0004601;GO:0008061;GO:0140713;GO:0016651;GO:0003677;GO:0008094	ATP hydrolysis activity;histone binding;helicase activity;hydrolase activity;transcription cis-regulatory region binding;ATP-dependent chromatin remodeler activity;ADP binding;ATP-dependent H2AZ histone chaperone activity;ATP binding;peroxidase activity;chitin binding;histone chaperone activity;oxidoreductase activity, acting on NAD(P)H;DNA binding;ATP-dependent activity, acting on DNA	GO:0000785;GO:0005700;GO:0000812;GO:0000123;GO:0031011;GO:0035267;GO:0043229;GO:0070603	chromatin;polytene chromosome;Swr1 complex;histone acetyltransferase complex;Ino80 complex;NuA4 histone acetyltransferase complex;intracellular organelle;SWI/SNF superfamily-type complex	4Fe-4S;DNA recombination;Bromodomain;Chromatin regulator;Nucleus;Coiled coil;ATP-binding;Hydrolase;Transcription;Nucleotide-binding;DNA-binding;Oogenesis;Helicase;Transcription regulation;Developmental protein;Merozoite
TRINITY_DN383_c0_g1_i2 len=1007 path=[0:0-98 1:99-224 3:225-260 5:261-351 6:352-392 8:393-434 9:435-561 11:562-599 12:600-634 13:635-679 15:680-707 16:708-771 18:772-776 22:777-847 23:848-1006]	dom	Chromatin-remodeling ATPase INO80	3.6.4.-	GO:0000381;GO:0006281;GO:0006310;GO:0006325;GO:0006338;GO:0006351;GO:0006979;GO:0008643;GO:0009605;GO:0009996;GO:0010468;GO:0010629;GO:0030097;GO:0035019;GO:0035207;GO:0035222;GO:0036098;GO:0040034;GO:0045815;GO:0045892;GO:0048477;GO:0048813;GO:0070983;GO:0140861	regulation of alternative mRNA splicing, via spliceosome;DNA repair;DNA recombination;chromatin organization;chromatin remodeling;DNA-templated transcription;response to oxidative stress;carbohydrate transport;response to external stimulus;negative regulation of cell fate specification;regulation of gene expression;negative regulation of gene expression;hemopoiesis;somatic stem cell population ma…	GO:0000976;GO:0003677;GO:0004386;GO:0004601;GO:0005524;GO:0008094;GO:0015165;GO:0016787;GO:0016887;GO:0031491;GO:0042393;GO:0043531;GO:0140658;GO:0140713;GO:0140849	transcription cis-regulatory region binding;DNA binding;helicase activity;peroxidase activity;ATP binding;ATP-dependent activity, acting on DNA;pyrimidine nucleotide-sugar transmembrane transporter activity;hydrolase activity;ATP hydrolysis activity;nucleosome binding;histone binding;ADP binding;ATP-dependent chromatin remodeler activity;histone chaperone activity;ATP-dependent H2AZ histone chape…	GO:0000123;GO:0000785;GO:0000812;GO:0005700;GO:0031011;GO:0035267;GO:0043229	histone acetyltransferase complex;chromatin;Swr1 complex;polytene chromosome;Ino80 complex;NuA4 histone acetyltransferase complex;intracellular organelle	ATP-binding;Chromatin regulator;Coiled coil;DNA damage;DNA recombination;DNA repair;DNA-binding;Developmental protein;Differentiation;Helicase;Hydrolase;Merozoite;Nucleotide-binding;Oogenesis;Phosphoprotein;Sugar transport;Transcription;Transcription regulation
TRINITY_DN383_c0_g1_i5 len=353 path=[28:0-274 29:275-277 31:278-352]
TRINITY_DN383_c0_g1_i9 len=288 path=[18:0-4 22:5-75 23:76-234 24:235-287]	brm	ATP-dependent helicase brm	3.6.4.-;3.6.4.12	GO:0006338;GO:0006355;GO:0007406;GO:0007409;GO:0007419;GO:0007474;GO:0008586;GO:0008587;GO:0035172;GO:0036335;GO:0043697;GO:0045088;GO:0045815;GO:0045893;GO:0048813;GO:0070983;GO:1902692;GO:2000134;GO:2000648	chromatin remodeling;regulation of DNA-templated transcription;negative regulation of neuroblast proliferation;axonogenesis;ventral cord development;imaginal disc-derived wing vein specification;imaginal disc-derived wing vein morphogenesis;imaginal disc-derived wing margin morphogenesis;hemocyte proliferation;intestinal stem cell homeostasis;cell dedifferentiation;regulation of innate immune res…	GO:0001223;GO:0004386;GO:0005524;GO:0008061;GO:0008094;GO:0016787;GO:0042393;GO:0140297;GO:0140566;GO:0140658	transcription coactivator binding;helicase activity;ATP binding;chitin binding;ATP-dependent activity, acting on DNA;hydrolase activity;histone binding;DNA-binding transcription factor binding;histone reader activity;ATP-dependent chromatin remodeler activity	GO:0005700;GO:0031011;GO:0035060;GO:0043229;GO:0070603	polytene chromosome;Ino80 complex;brahma complex;intracellular organelle;SWI/SNF superfamily-type complex	ATP-binding;Activator;Bromodomain;Chromatin regulator;Coiled coil;Helicase;Hydrolase;Nucleotide-binding;Nucleus
TRINITY_DN383_c1_g1_i1 len=265 path=[0:0-264]
TRINITY_DN383_c2_g1_i1 len=220 path=[0:0-219]
TRINITY_DN383_c4_g1_i1 len=494 path=[0:0-493]
TRINITY_DN368_c0_g1_i10 len=2465 path=[0:0-581 2:582-640 3:641-844 4:845-892 6:893-928 8:929-961 9:962-1137 10:1138-1161 11:1162-1209 13:1210-1211 14:1212-1305 16:1306-1592 17:1593-1641 18:1642-1674 20:1675-1859 21:1860-1860 22:1861-1910 24:1911-1950 25:1951-2175 26:2176-2222 28:2223-2464]
TRINITY_DN368_c0_g1_i11 len=1581 path=[0:0-581 2:582-640 3:641-844 4:845-892 6:893-928 8:929-961 9:962-1137 10:1138-1161 12:1162-1209 13:1210-1211 14:1212-1305 15:1306-1313 17:1314-1362 19:1363-1395 20:1396-1580]
TRINITY_DN368_c0_g1_i13 len=1507 path=[0:0-581 2:582-640 3:641-844 4:845-892 6:893-928 8:929-961 9:962-1137 14:1138-1231 15:1232-1239 17:1240-1288 19:1289-1321 20:1322-1506]
TRINITY_DN368_c0_g1_i6 len=2410 path=[0:0-581 1:582-585 3:586-789 5:790-837 6:838-873 7:874-906 9:907-1082 10:1083-1106 11:1107-1154 13:1155-1156 14:1157-1250 16:1251-1537 17:1538-1586 18:1587-1619 20:1620-1804 21:1805-1805 22:1806-1855 24:1856-1895 25:1896-2120 26:2121-2167 28:2168-2409]
TRINITY_DN300_c0_g1_i14 len=1078 path=[2:0-208 8:209-211 12:212-273 15:274-283 16:284-284 17:285-322 19:323-325 22:326-327 23:328-328 25:329-348 28:349-360 29:361-422 38:423-435 39:436-472 41:473-547 42:548-882 43:883-943 45:944-976 46:977-1034 48:1035-1077]
TRINITY_DN300_c0_g1_i15 len=1069 path=[2:0-208 8:209-211 12:212-273 15:274-283 16:284-284 17:285-322 19:323-325 22:326-327 24:328-336 27:337-1068]
TRINITY_DN300_c0_g1_i16 len=280 path=[2:0-208 7:209-279]
TRINITY_DN300_c0_g1_i17 len=249 path=[3:0-147 13:148-149 20:150-154 25:155-174 28:175-186 30:187-198 31:199-248]
TRINITY_DN300_c0_g1_i18 len=239 path=[4:0-49 16:50-50 17:51-88 19:89-91 22:92-93 23:94-94 25:95-114 28:115-126 29:127-188 38:189-201 39:202-238]
TRINITY_DN300_c0_g1_i21 len=1179 path=[2:0-208 8:209-211 11:212-267 14:268-273 15:274-283 16:284-284 17:285-322 19:323-325 22:326-327 24:328-336 26:337-348 28:349-360 30:361-372 32:373-410 34:411-416 37:417-421 38:422-434 39:435-471 40:472-619 42:620-954 43:955-1015 45:1016-1048 46:1049-1106 47:1107-1178]
TRINITY_DN300_c0_g1_i3 len=423 path=[2:0-208 8:209-211 12:212-273 15:274-283 16:284-284 17:285-322 18:323-323 20:324-328 25:329-348 28:349-360 30:361-372 31:373-422]
TRINITY_DN300_c0_g1_i4 len=797 path=[0:0-185 14:186-191 15:192-201 16:202-202 17:203-240 19:241-243 22:244-245 24:246-254 26:255-266 28:267-278 30:279-290 32:291-328 33:329-334 36:335-349 39:350-386 41:387-461 42:462-796]
TRINITY_DN300_c0_g1_i5 len=445 path=[1:0-220 6:221-312 10:313-393 13:394-395 20:396-400 25:401-420 28:421-432 30:433-444]
TRINITY_DN300_c0_g1_i6 len=1039 path=[0:0-185 14:186-191 15:192-201 16:202-202 17:203-240 19:241-243 22:244-245 24:246-254 26:255-266 28:267-278 30:279-290 32:291-328 34:329-334 37:335-339 38:340-352 39:353-389 40:390-537 42:538-872 43:873-933 45:934-966 47:967-1038]
TRINITY_DN300_c0_g1_i8 len=591 path=[1:0-220 5:221-429 17:430-467 19:468-470 21:471-590]
TRINITY_DN300_c0_g2_i1 len=251 path=[0:0-250]
TRINITY_DN300_c1_g1_i1 len=335 path=[3:0-76 5:77-78 6:79-107 8:108-334]
TRINITY_DN300_c1_g1_i3 len=212 path=[0:0-45 4:46-52 5:53-54 6:55-83 7:84-211]
TRINITY_DN300_c6_g1_i1 len=284 path=[0:0-283]
TRINITY_DN300_c9_g1_i1 len=217 path=[0:0-216]
TRINITY_DN300_c12_g1_i1 len=201 path=[0:0-200]
TRINITY_DN300_c14_g1_i1 len=332 path=[0:0-331]
TRINITY_DN353_c0_g1_i13 len=2976 path=[1:0-168 3:169-223 4:224-246 5:247-405 11:406-407 13:408-671 15:672-672 17:673-781 18:782-782 19:783-1390 21:1391-2975]	EcR	Ecdysone receptor		GO:0048738;GO:0008544;GO:0035075;GO:0055088;GO:0009888;GO:0035053;GO:0035074;GO:0007616;GO:0018990;GO:0009725;GO:0048813;GO:0002164;GO:0035071;GO:0030154;GO:0007552;GO:0016319;GO:0043065;GO:0060278;GO:0018996;GO:0042632;GO:0035076;GO:0007488;GO:0010506;GO:0002165;GO:0042220;GO:0007476;GO:0035188;GO:0048856;GO:0006911;GO:0035211;GO:0040034;GO:0035626;GO:0007424;GO:0035002;GO:0035180;GO:0007422;GO:…	cardiac muscle tissue development;epidermis development;response to ecdysone;lipid homeostasis;tissue development;dorsal vessel heart proper cell fate commitment;pupation;long-term memory;ecdysis, chitin-based cuticle;response to hormone;dendrite morphogenesis;larval development;salivary gland cell autophagic cell death;cell differentiation;metamorphosis;mushroom body development;positive regulat…	GO:0008270;GO:0001223;GO:0140297;GO:0043565;GO:0003700;GO:0001046;GO:0000977;GO:0001228;GO:0001222;GO:0000978;GO:0004879;GO:0000976;GO:0005496;GO:0035100;GO:0008134	zinc ion binding;transcription coactivator binding;DNA-binding transcription factor binding;sequence-specific DNA binding;DNA-binding transcription factor activity;core promoter sequence-specific DNA binding;RNA polymerase II transcription regulatory region sequence-specific DNA binding;DNA-binding transcription activator activity, RNA polymerase II-specific;transcription corepressor binding;RNA …	GO:0045177;GO:0008230;GO:0008231;GO:0090575;GO:0005634;GO:0008232;GO:0005652;GO:0005700;GO:0000785	apical part of cell;ecdysone receptor holocomplex;repressor ecdysone receptor complex;RNA polymerase II transcription regulator complex;nucleus;activator ecdysone receptor complex;nuclear lamina;polytene chromosome;chromatin	Zinc-finger;Zinc;Receptor;Transcription;Nucleus;Metal-binding;DNA-binding;Transcription regulation;Activator
TRINITY_DN353_c0_g1_i19 len=1191 path=[1:0-168 3:169-223 4:224-246 5:247-405 7:406-444 8:445-446 9:447-447 10:448-623 11:624-625 12:626-736 14:737-743 16:744-1190]
TRINITY_DN353_c0_g1_i4 len=1168 path=[1:0-168 3:169-223 5:224-382 7:383-421 8:422-423 9:424-424 10:425-600 11:601-602 12:603-713 14:714-720 16:721-1167]
TRINITY_DN353_c1_g1_i1 len=2879 path=[4:0-668 9:669-1116 12:1117-1274 16:1275-1288 37:1289-1301 39:1302-1305 40:1306-1306 41:1307-1315 42:1316-1323 43:1324-1356 45:1357-1358 47:1359-1362 49:1363-1363 51:1364-1364 52:1365-1384 53:1385-1408 55:1409-2878]
TRINITY_DN353_c1_g1_i12 len=312 path=[3:0-235 7:236-254 57:255-311]
TRINITY_DN353_c1_g1_i13 len=551 path=[1:0-167 17:168-176 19:177-204 20:205-218 21:219-264 22:265-315 26:316-338 27:339-339 29:340-358 30:359-374 33:375-414 35:415-416 36:417-430 37:431-443 39:444-447 40:448-448 41:449-457 42:458-465 43:466-498 45:499-500 47:501-504 48:505-505 51:506-506 52:507-526 53:527-550]
TRINITY_DN353_c1_g1_i17 len=1861 path=[3:0-235 7:236-254 11:255-255 35:256-257 36:258-271 37:272-284 39:285-288 41:289-297 42:298-305 43:306-338 45:339-340 47:341-344 49:345-345 51:346-346 52:347-366 53:367-390 55:391-1860]
TRINITY_DN353_c1_g1_i18 len=355 path=[2:0-79 10:80-83 27:84-84 29:85-103 30:104-119 33:120-159 35:160-161 36:162-175 37:176-188 38:189-202 42:203-210 43:211-243 45:244-245 47:246-249 49:250-250 51:251-251 52:252-271 53:272-295 56:296-297 57:298-354]
TRINITY_DN353_c1_g1_i2 len=419 path=[3:0-235 7:236-254 11:255-255 14:256-275 21:276-321 23:322-348 24:349-418]
TRINITY_DN353_c1_g1_i20 len=243 path=[0:0-46 11:47-47 35:48-49 36:50-63 37:64-76 38:77-90 42:91-98 43:99-131 45:132-133 47:134-137 49:138-138 51:139-139 52:140-159 53:160-183 56:184-185 57:186-242]
TRINITY_DN353_c1_g1_i21 len=526 path=[1:0-167 17:168-176 18:177-205 20:206-219 21:220-265 23:266-292 25:293-365 26:366-388 27:389-389 29:390-408 31:409-525]
TRINITY_DN353_c1_g1_i22 len=450 path=[3:0-235 7:236-254 11:255-255 35:256-257 36:258-271 37:272-284 39:285-288 41:289-297 42:298-305 43:306-338 45:339-340 47:341-344 49:345-345 51:346-346 52:347-366 53:367-390 56:391-392 57:393-449]
TRINITY_DN353_c1_g1_i29 len=1012 path=[4:0-668 8:669-853 12:854-1011]
TRINITY_DN353_c1_g1_i30 len=476 path=[1:0-167 17:168-176 19:177-204 20:205-218 21:219-264 22:265-315 26:316-338 27:339-339 29:340-358 31:359-475]
TRINITY_DN353_c1_g1_i32 len=2071 path=[1:0-167 17:168-176 18:177-205 20:206-219 21:220-265 23:266-292 25:293-365 26:366-388 27:389-389 28:390-463 34:464-466 36:467-480 37:481-493 39:494-497 40:498-498 41:499-507 42:508-515 43:516-548 45:549-550 47:551-554 49:555-555 50:556-556 52:557-576 53:577-600 55:601-2070]
TRINITY_DN353_c1_g1_i41 len=803 path=[1:0-167 17:168-176 18:177-205 20:206-219 21:220-265 23:266-292 25:293-365 26:366-388 27:389-389 28:390-463 34:464-466 36:467-480 37:481-493 39:494-497 40:498-498 41:499-507 42:508-515 43:516-548 45:549-550 47:551-554 49:555-555 51:556-556 52:557-576 54:577-802]
TRINITY_DN353_c1_g1_i42 len=256 path=[5:0-114 10:115-118 27:119-119 29:120-138 31:139-255]
TRINITY_DN353_c1_g1_i43 len=593 path=[3:0-235 7:236-254 11:255-255 35:256-257 36:258-271 37:272-284 39:285-288 41:289-297 42:298-305 43:306-338 45:339-340 47:341-344 49:345-345 51:346-346 52:347-366 54:367-592]
TRINITY_DN353_c1_g1_i46 len=330 path=[2:0-79 10:80-83 13:84-134 17:135-143 18:144-172 20:173-186 21:187-232 23:233-259 24:260-329]
TRINITY_DN353_c1_g1_i51 len=582 path=[3:0-235 7:236-254 11:255-255 14:256-275 21:276-321 23:322-348 25:349-421 26:422-444 27:445-445 29:446-464 31:465-581]
TRINITY_DN353_c1_g1_i7 len=363 path=[1:0-167 17:168-176 18:177-205 20:206-219 21:220-265 23:266-292 24:293-362]
TRINITY_DN353_c1_g1_i9 len=372 path=[3:0-235 6:236-371]
TRINITY_DN353_c1_g2_i1 len=226 path=[0:0-225]
TRINITY_DN353_c2_g1_i1 len=408 path=[1:0-102 2:103-133 3:134-161 5:162-407]
TRINITY_DN353_c3_g1_i1 len=210 path=[0:0-209]
TRINITY_DN353_c6_g1_i1 len=2581 path=[0:0-2580]	Zw	Glucose-6-phosphate 1-dehydrogenase	3.1.1.31;1.1.1.49	GO:0006739;GO:0006006;GO:0051156;GO:0009051;GO:0006098	NADP metabolic process;glucose metabolic process;glucose 6-phosphate metabolic process;pentose-phosphate shunt, oxidative branch;pentose-phosphate shunt	GO:0004345;GO:0017057;GO:0050661	glucose-6-phosphate dehydrogenase activity;6-phosphogluconolactonase activity;NADP binding	GO:0045335;GO:0005829	phagocytic vesicle;cytosol	Cytoplasm;Carbohydrate metabolism;Oxidoreductase;Glutathionylation;Glucose metabolism;Phosphoprotein;NADP	Carbohydrate degradation
TRINITY_DN353_c7_g1_i1 len=548 path=[0:0-547]
TRINITY_DN353_c10_g1_i1 len=334 path=[0:0-333]
TRINITY_DN353_c11_g1_i1 len=243 path=[0:0-242]
TRINITY_DN353_c12_g1_i1 len=220 path=[0:0-219]
TRINITY_DN375_c0_g1_i1 len=1013 path=[0:0-1012]	calA	Calmodulin		GO:0006611;GO:0016062;GO:0032880;GO:0001778;GO:0045861;GO:0035071;GO:0016059;GO:0042052;GO:0007608;GO:0050918;GO:0046716;GO:0000281;GO:0051726;GO:0016056;GO:0072666;GO:0051296;GO:0008218;GO:1903665;GO:0030048;GO:2001259;GO:0043277;GO:0007099;GO:0016477;GO:0051284;GO:0009792;GO:0010629;GO:0016061;GO:0072499;GO:0007605;GO:0051383;GO:0061122;GO:0071361;GO:0031285;GO:0016060	protein export from nucleus;adaptation of rhodopsin mediated signaling;regulation of protein localization;plasma membrane repair;negative regulation of proteolysis;salivary gland cell autophagic cell death;deactivation of rhodopsin mediated signaling;rhabdomere development;sensory perception of smell;positive chemotaxis;muscle cell cellular homeostasis;mitotic cytokinesis;regulation of cell cycle…	GO:0005509;GO:0031489;GO:0017024;GO:0061891;GO:0170005;GO:0031013;GO:0030234;GO:0008047;GO:0050839;GO:0048306;GO:0032036;GO:0004112;GO:0019901;GO:0070855;GO:0019887;GO:0019900	calcium ion binding;myosin V binding;myosin I binding;calcium ion sensor activity;cyclic nucleotide phosphodiesterase activator activity;troponin I binding;enzyme regulator activity;enzyme activator activity;cell adhesion molecule binding;calcium-dependent protein binding;myosin heavy chain binding;cyclic-nucleotide phosphodiesterase activity;protein kinase binding;myosin VI head/neck binding;pro…	GO:0031475;GO:0005930;GO:0031514;GO:0097740;GO:0031477;GO:0005813;GO:0005819;GO:0031012;GO:0031965;GO:0097431;GO:0031476;GO:0005955;GO:0020007;GO:0005814;GO:0072686;GO:0016028;GO:0030496;GO:0071944;GO:0005938;GO:0000331	myosin V complex;axoneme;motile cilium;paraflagellar rod;myosin VII complex;centrosome;spindle;extracellular matrix;nuclear membrane;mitotic spindle pole;myosin VI complex;calcineurin complex;apical complex;centriole;mitotic spindle;rhabdomere;midbody;cell periphery;cell cortex;contractile vacuole	Calcium;Methylation;Luminescence;Acetylation;Repeat;Vacuole;Photoprotein;Flagellum;Metal-binding
TRINITY_DN375_c1_g1_i1 len=234 path=[0:0-233]
TRINITY_DN375_c2_g1_i1 len=298 path=[0:0-297]
TRINITY_DN370_c0_g1_i10 len=1016 path=[2:0-137 9:138-164 10:165-302 12:303-327 13:328-1015]	CG3192	CG3192						GO:0016020;GO:0005739	membrane;mitochondrion	Membrane;Transmembrane;Transmembrane helix
TRINITY_DN370_c0_g1_i2 len=986 path=[1:0-510 3:511-598 5:599-827 6:828-867 7:868-985]
TRINITY_DN370_c0_g1_i6 len=991 path=[2:0-137 9:138-164 10:165-302 13:303-990]
TRINITY_DN370_c0_g1_i7 len=1773 path=[1:0-510 3:511-598 4:599-822 6:823-862 8:863-1038 9:1039-1065 11:1066-1772]
TRINITY_DN307_c0_g1_i1 len=687 path=[0:0-176 2:177-257 3:258-288 6:289-336 8:337-686]
TRINITY_DN307_c0_g1_i2 len=402 path=[0:0-176 1:177-179 2:180-260 3:261-291 5:292-401]
TRINITY_DN384_c0_g1_i1 len=694 path=[0:0-316 2:317-693]
TRINITY_DN384_c0_g1_i2 len=756 path=[0:0-316 1:317-378 2:379-755]
TRINITY_DN384_c1_g1_i1 len=1063 path=[0:0-288 2:289-292 3:293-301 6:302-325 8:326-1062]	412197	SHSP domain-containing protein				GO:0046872	metal ion binding			Stress response;Metal-binding;Zinc
TRINITY_DN384_c1_g1_i2 len=1112 path=[0:0-288 2:289-292 4:293-338 5:339-350 6:351-374 8:375-1111]	412197	SHSP domain-containing protein				GO:0046872	metal ion binding			Metal-binding;Zinc;Stress response
TRINITY_DN384_c1_g1_i3 len=1089 path=[0:0-288 1:289-289 5:290-301 6:302-325 7:326-351 8:352-1088]	412197	SHSP domain-containing protein				GO:0046872	metal ion binding			Zinc;Metal-binding;Stress response
TRINITY_DN384_c1_g1_i4 len=1138 path=[0:0-288 2:289-292 4:293-338 5:339-350 6:351-374 7:375-400 8:401-1137]	412197	SHSP domain-containing protein				GO:0046872	metal ion binding			Stress response;Zinc;Metal-binding
TRINITY_DN384_c2_g1_i1 len=581 path=[0:0-296 2:297-484 3:485-580]	ACP1	LMW-PTP	3.1.3.2;3.1.3.48	GO:0035335;GO:0006541;GO:0006281;GO:0006470;GO:0002098	peptidyl-tyrosine dephosphorylation;glutamine metabolic process;DNA repair;protein dephosphorylation;tRNA wobble uridine modification	GO:0004726;GO:0003779;GO:0004519;GO:0035312;GO:0003993;GO:0019904;GO:0004725	non-membrane spanning protein tyrosine phosphatase activity;actin binding;endonuclease activity;5'-3' DNA exonuclease activity;acid phosphatase activity;protein domain specific binding;protein tyrosine phosphatase activity	GO:0048471;GO:0045202;GO:0043005;GO:0005737;GO:0033588	perinuclear region of cytoplasm;synapse;neuron projection;cytoplasm;elongator holoenzyme complex	DNA damage;Lipoprotein;Actin-binding;Excision nuclease;DNA repair;Nuclease;DNA excision;Cytoplasm;Synapse;Palmitate;Endonuclease;Synaptosome;Glutamine amidotransferase;Protein phosphatase;Hydrolase	tRNA modification
TRINITY_DN384_c2_g1_i2 len=661 path=[0:0-296 2:297-484 4:485-660]	ACP1	LMW-PTP	3.1.3.48;3.1.3.2	GO:0002098;GO:0006470;GO:0006281;GO:0006541;GO:0035335	tRNA wobble uridine modification;protein dephosphorylation;DNA repair;glutamine metabolic process;peptidyl-tyrosine dephosphorylation	GO:0004725;GO:0019904;GO:0003993;GO:0035312;GO:0004519;GO:0003779;GO:0004726	protein tyrosine phosphatase activity;protein domain specific binding;acid phosphatase activity;5'-3' DNA exonuclease activity;endonuclease activity;actin binding;non-membrane spanning protein tyrosine phosphatase activity	GO:0033588;GO:0005737;GO:0043005;GO:0005634;GO:0048471;GO:0045202	elongator holoenzyme complex;cytoplasm;neuron projection;nucleus;perinuclear region of cytoplasm;synapse	Glutamine amidotransferase;Synaptosome;Hydrolase;Protein phosphatase;DNA damage;Lipoprotein;DNA repair;Excision nuclease;Nuclease;Actin-binding;Cytoplasm;DNA excision;Palmitate;Endonuclease;Synapse	tRNA modification
TRINITY_DN384_c2_g1_i3 len=472 path=[0:0-296 1:297-471]	g.34424	Low molecular weight phosphotyrosine protein phosphatase	3.1.3.2;3.1.3.48	GO:0006470;GO:0035335	protein dephosphorylation;peptidyl-tyrosine dephosphorylation	GO:0003993;GO:0004725;GO:0004726	acid phosphatase activity;protein tyrosine phosphatase activity;non-membrane spanning protein tyrosine phosphatase activity	GO:0005737	cytoplasm	Hydrolase;Protein phosphatase;Cytoplasm
TRINITY_DN384_c3_g1_i1 len=460 path=[0:0-330 1:331-459]
TRINITY_DN384_c6_g1_i1 len=398 path=[0:0-397]
TRINITY_DN371_c0_g1_i1 len=653 path=[0:0-448 2:449-652]
TRINITY_DN371_c0_g1_i2 len=714 path=[0:0-448 1:449-509 2:510-713]
TRINITY_DN348_c0_g1_i1 len=833 path=[0:0-205 7:206-208 9:209-209 12:210-210 14:211-459 16:460-471 17:472-562 18:563-832]
TRINITY_DN348_c0_g1_i10 len=940 path=[2:0-462 5:463-474 8:475-566 11:567-578 17:579-669 18:670-939]
TRINITY_DN348_c0_g1_i11 len=721 path=[1:0-186 3:187-338 7:339-341 15:342-720]
TRINITY_DN348_c0_g1_i2 len=992 path=[2:0-462 6:463-526 8:527-618 11:619-630 17:631-721 18:722-991]
TRINITY_DN348_c0_g1_i3 len=837 path=[1:0-186 3:187-338 7:339-341 9:342-342 12:343-343 13:344-457 15:458-836]
TRINITY_DN348_c0_g1_i4 len=612 path=[1:0-186 3:187-338 7:339-341 18:342-611]
TRINITY_DN348_c0_g1_i5 len=583 path=[0:0-205 7:206-208 9:209-209 16:210-221 17:222-312 18:313-582]
TRINITY_DN348_c0_g1_i6 len=716 path=[1:0-186 3:187-338 7:339-341 9:342-342 16:343-354 17:355-445 18:446-715]
TRINITY_DN348_c0_g1_i8 len=706 path=[2:0-462 5:463-474 8:475-566 10:567-705]
TRINITY_DN348_c0_g1_i9 len=311 path=[1:0-186 4:187-310]
TRINITY_DN367_c0_g1_i2 len=1720 path=[0:0-192 1:193-237 2:238-1719]
TRINITY_DN367_c0_g1_i3 len=1675 path=[0:0-192 2:193-1674]
TRINITY_DN74267_c0_g1_i1 len=380 path=[0:0-379]
TRINITY_DN74288_c0_g1_i1 len=269 path=[0:0-268]
TRINITY_DN74225_c0_g1_i1 len=276 path=[0:0-275]
TRINITY_DN74230_c0_g1_i1 len=220 path=[0:0-219]
TRINITY_DN74245_c0_g1_i1 len=809 path=[0:0-808]	scsA	SCS-alpha	6.2.1.5;6.2.1.4	GO:0043248;GO:0006099;GO:0006104;GO:0002098	proteasome assembly;tricarboxylic acid cycle;succinyl-CoA metabolic process;tRNA wobble uridine modification	GO:0016874;GO:0051536;GO:0000166;GO:0004591;GO:0030976;GO:0004149;GO:0004775;GO:0004774;GO:0050660;GO:0004776;GO:0060090	ligase activity;iron-sulfur cluster binding;nucleotide binding;oxoglutarate dehydrogenase (succinyl-transferring) activity;thiamine pyrophosphate binding;dihydrolipoyllysine-residue succinyltransferase activity;succinate-CoA ligase (ADP-forming) activity;succinate-CoA ligase activity;flavin adenine dinucleotide binding;succinate-CoA ligase (GDP-forming) activity;molecular adaptor activity	GO:0034492;GO:0009361;GO:0005739;GO:0045252;GO:0033588	hydrogenosome lumen;succinate-CoA ligase complex (ADP-forming);mitochondrion;oxoglutarate dehydrogenase complex;elongator holoenzyme complex	Tricarboxylic acid cycle;Mitochondrion;Ligase;Nucleotide-binding;Thiamine pyrophosphate;Transit peptide;tRNA processing;Hydrogenosome	Carbohydrate metabolism
TRINITY_DN74206_c0_g1_i1 len=255 path=[0:0-254]
TRINITY_DN74298_c0_g1_i1 len=432 path=[0:0-431]	RYa-R	RYamide receptor		GO:0007218;GO:0007186	neuropeptide signaling pathway;G protein-coupled receptor signaling pathway	GO:0001653;GO:0004983;GO:0008188	peptide receptor activity;neuropeptide Y receptor activity;neuropeptide receptor activity	GO:0016020;GO:0005886	membrane;plasma membrane	Cell membrane;G-protein coupled receptor;Glycoprotein;Membrane;Transducer;Receptor;Transmembrane;Transmembrane helix
TRINITY_DN74272_c0_g1_i1 len=431 path=[0:0-430]
TRINITY_DN74210_c0_g1_i1 len=429 path=[0:0-428]
TRINITY_DN74252_c0_g1_i1 len=518 path=[0:0-517]
TRINITY_DN74257_c0_g1_i1 len=341 path=[0:0-340]
TRINITY_DN74259_c0_g1_i1 len=233 path=[0:0-232]
TRINITY_DN74294_c0_g1_i1 len=305 path=[0:0-304]
TRINITY_DN74211_c0_g1_i1 len=375 path=[0:0-374]
TRINITY_DN74208_c0_g1_i1 len=265 path=[0:0-264]
TRINITY_DN74208_c1_g1_i1 len=226 path=[0:0-225]
TRINITY_DN74250_c0_g1_i1 len=207 path=[0:0-206]
TRINITY_DN74281_c0_g1_i1 len=376 path=[0:0-375]
TRINITY_DN74282_c0_g1_i1 len=623 path=[0:0-622]
TRINITY_DN74277_c0_g1_i1 len=381 path=[0:0-380]
TRINITY_DN74224_c0_g1_i1 len=411 path=[0:0-410]
TRINITY_DN74295_c0_g1_i1 len=219 path=[0:0-218]
TRINITY_DN74222_c0_g1_i1 len=558 path=[0:0-557]
TRINITY_DN74268_c0_g1_i1 len=297 path=[0:0-296]
TRINITY_DN74260_c0_g1_i1 len=622 path=[0:0-621]	L2CC	Prohibitin		GO:0002082;GO:0000423;GO:0040018;GO:0043051;GO:0070584;GO:0006979;GO:0007283;GO:0008406;GO:0007568;GO:0071456;GO:0007005;GO:0050821;GO:0009792;GO:0030421;GO:0048477	regulation of oxidative phosphorylation;mitophagy;positive regulation of multicellular organism growth;regulation of pharyngeal pumping;mitochondrion morphogenesis;response to oxidative stress;spermatogenesis;gonad development;aging;cellular response to hypoxia;mitochondrion organization;protein stabilization;embryo development ending in birth or egg hatching;defecation;oogenesis	GO:0042803	protein homodimerization activity	GO:0009986;GO:0035632;GO:0005739;GO:0005743;GO:0031966	cell surface;mitochondrial prohibitin complex;mitochondrion;mitochondrial inner membrane;mitochondrial membrane	Mitochondrion inner membrane;Membrane;Signal-anchor;Mitochondrion;Coiled coil
TRINITY_DN74253_c0_g1_i1 len=288 path=[0:0-287]
TRINITY_DN74242_c0_g1_i1 len=259 path=[0:0-258]
TRINITY_DN74234_c0_g1_i1 len=239 path=[0:0-238]
TRINITY_DN74291_c0_g1_i1 len=346 path=[0:0-345]
TRINITY_DN74283_c0_g1_i1 len=483 path=[0:0-482]
TRINITY_DN74232_c0_g1_i1 len=230 path=[0:0-229]
TRINITY_DN74212_c0_g1_i1 len=272 path=[0:0-271]
TRINITY_DN74258_c0_g1_i1 len=482 path=[0:0-481]
TRINITY_DN74266_c0_g1_i1 len=312 path=[0:0-311]
TRINITY_DN74239_c0_g1_i1 len=509 path=[0:0-508]
TRINITY_DN74287_c0_g1_i1 len=272 path=[0:0-271]
TRINITY_DN74299_c0_g1_i1 len=302 path=[0:0-301]
TRINITY_DN74264_c0_g1_i1 len=713 path=[0:0-712]
TRINITY_DN74205_c0_g1_i1 len=250 path=[0:0-249]
TRINITY_DN74215_c0_g1_i1 len=439 path=[0:0-438]
TRINITY_DN74204_c0_g1_i1 len=277 path=[0:0-276]
TRINITY_DN74214_c0_g1_i1 len=264 path=[0:0-263]
TRINITY_DN74269_c0_g1_i1 len=316 path=[0:0-315]
TRINITY_DN74284_c0_g1_i1 len=338 path=[0:0-337]
TRINITY_DN74235_c0_g1_i1 len=241 path=[0:0-240]
TRINITY_DN74249_c0_g1_i1 len=372 path=[0:0-371]
TRINITY_DN74261_c0_g1_i1 len=589 path=[0:0-588]
TRINITY_DN74290_c0_g1_i1 len=334 path=[0:0-333]
TRINITY_DN74270_c0_g1_i1 len=466 path=[0:0-465]
TRINITY_DN74286_c0_g1_i1 len=227 path=[0:0-226]
TRINITY_DN74221_c0_g1_i1 len=287 path=[0:0-286]
TRINITY_DN74243_c0_g1_i1 len=207 path=[0:0-206]
TRINITY_DN74276_c0_g1_i1 len=486 path=[0:0-364 1:365-485]
TRINITY_DN74276_c0_g1_i2 len=425 path=[0:0-364 2:365-424]
TRINITY_DN74248_c0_g1_i1 len=485 path=[0:0-484]
TRINITY_DN74238_c0_g1_i1 len=495 path=[0:0-401 1:402-417 2:418-494]
TRINITY_DN74244_c0_g1_i1 len=278 path=[0:0-277]	dhx16	RNA helicase	3.6.4.13	GO:0006397;GO:0007281;GO:0008380;GO:0010172;GO:0040022;GO:0048589	mRNA processing;germ cell development;RNA splicing;embryonic body morphogenesis;feminization of hermaphroditic germ-line;developmental growth	GO:0003723;GO:0003724;GO:0004386;GO:0005524;GO:0016787;GO:0016887	RNA binding;RNA helicase activity;helicase activity;ATP binding;hydrolase activity;ATP hydrolysis activity	GO:0005654;GO:0005681	nucleoplasm;spliceosomal complex	ATP-binding;Developmental protein;Helicase;Hydrolase;Nucleotide-binding;Nucleus;Spliceosome;mRNA processing;mRNA splicing
TRINITY_DN74297_c0_g1_i1 len=256 path=[0:0-255]
TRINITY_DN74213_c0_g1_i1 len=257 path=[0:0-43 2:44-256]
TRINITY_DN74213_c0_g1_i2 len=269 path=[1:0-55 2:56-268]
TRINITY_DN74279_c0_g1_i1 len=292 path=[0:0-291]
TRINITY_DN74256_c0_g1_i1 len=311 path=[0:0-310]
TRINITY_DN74201_c0_g1_i1 len=344 path=[0:0-343]
TRINITY_DN74218_c0_g1_i1 len=318 path=[0:0-317]
TRINITY_DN74292_c0_g1_i1 len=247 path=[0:0-246]
TRINITY_DN74217_c0_g1_i1 len=274 path=[0:0-273]
TRINITY_DN74255_c0_g1_i1 len=355 path=[0:0-354]
TRINITY_DN74278_c0_g1_i1 len=267 path=[0:0-266]
TRINITY_DN74241_c0_g1_i1 len=506 path=[0:0-505]
TRINITY_DN74263_c0_g1_i1 len=233 path=[0:0-232]
TRINITY_DN74274_c0_g1_i1 len=438 path=[0:0-437]
TRINITY_DN74216_c0_g1_i1 len=212 path=[0:0-211]
TRINITY_DN74231_c0_g1_i1 len=516 path=[0:0-515]
TRINITY_DN74220_c0_g1_i1 len=316 path=[0:0-315]
TRINITY_DN74202_c0_g1_i1 len=290 path=[0:0-289]
TRINITY_DN74289_c0_g1_i1 len=232 path=[0:0-231]
TRINITY_DN74280_c0_g1_i1 len=215 path=[0:0-214]
TRINITY_DN74246_c0_g1_i1 len=663 path=[0:0-662]
TRINITY_DN74203_c0_g1_i1 len=318 path=[0:0-317]
TRINITY_DN74229_c0_g1_i1 len=342 path=[0:0-341]
TRINITY_DN74233_c0_g1_i1 len=265 path=[0:0-264]
TRINITY_DN74273_c0_g1_i1 len=501 path=[0:0-500]
TRINITY_DN74247_c0_g1_i1 len=589 path=[0:0-588]
TRINITY_DN74293_c0_g1_i1 len=255 path=[0:0-254]
TRINITY_DN74240_c0_g1_i1 len=243 path=[0:0-242]
TRINITY_DN74236_c0_g1_i1 len=298 path=[0:0-297]
TRINITY_DN74207_c0_g1_i1 len=248 path=[0:0-247]
TRINITY_DN74285_c0_g1_i1 len=245 path=[0:0-244]
TRINITY_DN74251_c0_g1_i1 len=447 path=[0:0-446]	412815	Fatty acid synthase	1.1.1.100;1.3.1.39;2.3.1.38;2.3.1.39;2.3.1.41;2.3.1.85;3.1.2.14;4.2.1.59	GO:0006633	fatty acid biosynthetic process	GO:0004313;GO:0004315;GO:0004316;GO:0004320;GO:0008659;GO:0016295;GO:0016296;GO:0016491;GO:0016746;GO:0016829;GO:0019171;GO:0031177;GO:0047117	[acyl-carrier-protein] S-acetyltransferase activity;3-oxoacyl-[acyl-carrier-protein] synthase activity;3-oxoacyl-[acyl-carrier-protein] reductase (NADPH) activity;oleoyl-[acyl-carrier-protein] hydrolase activity;(3R)-hydroxymyristoyl-[acyl-carrier-protein] dehydratase activity;myristoyl-[acyl-carrier-protein] hydrolase activity;palmitoyl-[acyl-carrier-protein] hydrolase activity;oxidoreductase ac…			Fatty acid biosynthesis;Fatty acid metabolism;Lipid biosynthesis;Lipid metabolism;NADP;Phosphopantetheine;Phosphoprotein;Pyridoxal phosphate;S-nitrosylation;Transferase	Lipid metabolism
TRINITY_DN74219_c0_g1_i1 len=395 path=[0:0-394]
TRINITY_DN74275_c0_g1_i1 len=214 path=[0:0-213]
TRINITY_DN85938_c0_g1_i2 len=597 path=[0:0-299 1:300-596]
TRINITY_DN85983_c0_g1_i1 len=2322 path=[0:0-2321]
TRINITY_DN85955_c0_g1_i1 len=754 path=[0:0-753]	LOC118407376	Aldo-keto reductase family 1 member A1-A-like				GO:0004032;GO:0016491	alditol;oxidoreductase activity	GO:0005829	cytosol
TRINITY_DN85996_c0_g1_i1 len=208 path=[0:0-207]
TRINITY_DN85957_c0_g1_i1 len=1367 path=[0:0-1366]
TRINITY_DN85944_c0_g1_i1 len=334 path=[0:0-333]
TRINITY_DN85941_c0_g1_i1 len=611 path=[0:0-610]
TRINITY_DN85998_c0_g1_i1 len=453 path=[0:0-452]
TRINITY_DN85995_c0_g1_i1 len=810 path=[0:0-809]
TRINITY_DN85937_c0_g1_i1 len=367 path=[0:0-366]
TRINITY_DN85993_c0_g1_i2 len=2771 path=[0:0-2466 1:2467-2770]	para	Sodium channel protein		GO:0007638;GO:0019228;GO:0009612;GO:0007608;GO:0042048;GO:0060078;GO:0034765;GO:0035725;GO:0006814;GO:0086010;GO:0001666;GO:0045433	mechanosensory behavior;neuronal action potential;response to mechanical stimulus;sensory perception of smell;olfactory behavior;regulation of postsynaptic membrane potential;regulation of monoatomic ion transmembrane transport;sodium ion transmembrane transport;sodium ion transport;membrane depolarization during action potential;response to hypoxia;male courtship behavior, veined wing generated …	GO:0005244;GO:0005509;GO:0022843;GO:0005248;GO:0005261	voltage-gated monoatomic ion channel activity;calcium ion binding;voltage-gated monoatomic cation channel activity;voltage-gated sodium channel activity;monoatomic cation channel activity	GO:0001518;GO:0005886	voltage-gated sodium channel complex;plasma membrane	Transmembrane;Ion transport;Coiled coil;Transmembrane helix;Phosphoprotein;Transport;Glycoprotein;Membrane;Sodium channel;Ion channel;Repeat;Cell membrane;Sodium;RNA editing;Disulfide bond;Voltage-gated channel;Sodium transport
TRINITY_DN85911_c0_g1_i1 len=10795 path=[0:0-10794]	HDID_LOCUS6184	Helitron_like_N domain-containing protein		GO:0046797;GO:0019069;GO:0006260	viral procapsid maturation;viral capsid assembly;DNA replication	GO:0004519;GO:0005198	endonuclease activity;structural molecule activity			Hydrolase;Nuclease;DNA replication;Endonuclease
TRINITY_DN85968_c0_g1_i1 len=450 path=[0:0-449]
TRINITY_DN85961_c0_g1_i1 len=1794 path=[0:0-1793]
TRINITY_DN85950_c0_g1_i1 len=1195 path=[0:0-1194]	ufd1	Ubiquitin fusion degradation protein 1 homolog	2.1.1.211	GO:0010498;GO:0050896;GO:0006511;GO:0042147;GO:0030433;GO:0015031;GO:0071712	proteasomal protein catabolic process;response to stimulus;ubiquitin-dependent protein catabolic process;retrograde transport, endosome to Golgi;ubiquitin-dependent ERAD pathway;protein transport;ER-associated misfolded protein catabolic process	GO:0008168;GO:0031593	methyltransferase activity;polyubiquitin modification-dependent protein binding	GO:0034098;GO:0030906;GO:0005829	VCP-NPL4-UFD1 AAA ATPase complex;retromer, cargo-selective complex;cytosol	Protein transport;Cytoplasm;Ubl conjugation pathway	Protein degradation
TRINITY_DN85921_c0_g1_i1 len=202 path=[0:0-201]
TRINITY_DN85956_c0_g1_i1 len=264 path=[0:0-263]
TRINITY_DN85969_c0_g1_i1 len=377 path=[0:0-376]
TRINITY_DN85900_c0_g1_i1 len=318 path=[0:0-317]
TRINITY_DN85979_c0_g1_i1 len=340 path=[0:0-339]
TRINITY_DN85904_c0_g1_i1 len=207 path=[0:0-206]
TRINITY_DN85935_c0_g1_i1 len=313 path=[0:0-312]
TRINITY_DN85980_c0_g1_i1 len=494 path=[0:0-493]
TRINITY_DN85903_c0_g1_i1 len=255 path=[0:0-254]
TRINITY_DN85970_c0_g1_i1 len=558 path=[0:0-557]
TRINITY_DN85923_c1_g1_i1 len=526 path=[0:0-525]
TRINITY_DN85966_c0_g1_i1 len=522 path=[0:0-521]
TRINITY_DN85973_c0_g1_i1 len=570 path=[0:0-569]
TRINITY_DN85939_c0_g1_i2 len=563 path=[0:0-238 1:239-239 2:240-562]
TRINITY_DN85919_c0_g1_i1 len=310 path=[0:0-309]
TRINITY_DN85988_c0_g1_i1 len=619 path=[0:0-618]	RL10	60S ribosomal protein L10		GO:0002181;GO:0006412;GO:0000027	cytoplasmic translation;translation;ribosomal large subunit assembly	GO:0003735	structural constituent of ribosome	GO:0022625;GO:0005811;GO:0043025;GO:0005840;GO:1990904;GO:0022626	cytosolic large ribosomal subunit;lipid droplet;neuronal cell body;ribosome;ribonucleoprotein complex;cytosolic ribosome	Ribosomal protein;Ribonucleoprotein
TRINITY_DN85931_c0_g1_i1 len=4005 path=[0:0-4004]	acly	ATP-citrate (pro-S-)-lyase	2.3.3.8	GO:0006629;GO:0042593;GO:0006099;GO:0006633;GO:0006085;GO:0006101	lipid metabolic process;glucose homeostasis;tricarboxylic acid cycle;fatty acid biosynthetic process;acetyl-CoA biosynthetic process;citrate metabolic process	GO:0003878;GO:0046912;GO:0005524;GO:0046872	ATP citrate synthase activity;acyltransferase activity, acyl groups converted into alkyl on transfer;ATP binding;metal ion binding	GO:0045335;GO:0005829	phagocytic vesicle;cytosol	Transferase;Cytoplasm;Lipid metabolism;Lipid biosynthesis;Metal-binding;ATP-binding;Phosphoprotein;Nucleotide-binding;Magnesium
TRINITY_DN85936_c0_g1_i1 len=451 path=[0:0-450]
TRINITY_DN85959_c0_g1_i1 len=344 path=[0:0-343]
TRINITY_DN85930_c0_g1_i1 len=362 path=[0:0-361]
TRINITY_DN85914_c0_g1_i1 len=372 path=[0:0-371]
TRINITY_DN85929_c0_g1_i1 len=290 path=[0:0-289]
TRINITY_DN85920_c0_g1_i1 len=265 path=[0:0-264]
TRINITY_DN85972_c0_g1_i1 len=230 path=[0:0-229]
TRINITY_DN85942_c0_g1_i1 len=226 path=[0:0-225]
TRINITY_DN85906_c0_g1_i1 len=2122 path=[0:0-2121]	408478	Facilitated trehalose transporter Tret1				GO:0022857	transmembrane transporter activity	GO:0016020	membrane	Membrane;Transmembrane;Transmembrane helix
TRINITY_DN85984_c0_g1_i1 len=247 path=[0:0-246]
TRINITY_DN85963_c0_g1_i1 len=1379 path=[0:0-1378]	SMN809_LOCUS58136	Protein kinase domain-containing protein		GO:0006468	protein phosphorylation	GO:0005524;GO:0004672	ATP binding;protein kinase activity
TRINITY_DN85927_c0_g1_i1 len=401 path=[0:0-400]
TRINITY_DN85986_c0_g1_i1 len=939 path=[0:0-938]
TRINITY_DN85910_c0_g1_i2 len=1172 path=[0:0-320 2:321-786 3:787-885 4:886-1171]
TRINITY_DN85910_c0_g1_i3 len=1232 path=[0:0-320 1:321-380 2:381-846 3:847-945 4:946-1231]
TRINITY_DN85910_c0_g1_i4 len=1133 path=[0:0-320 1:321-380 2:381-846 4:847-1132]
TRINITY_DN85971_c0_g1_i1 len=750 path=[0:0-144 2:145-749]	DBLOX	Double peroxidase		GO:0006979	response to oxidative stress	GO:0004601;GO:0020037;GO:0046872	peroxidase activity;heme binding;metal ion binding			Heme;Iron;Metal-binding;Oxidoreductase;Peroxidase
TRINITY_DN85958_c0_g1_i1 len=405 path=[0:0-404]
TRINITY_DN85975_c0_g1_i1 len=253 path=[0:0-252]
TRINITY_DN85947_c0_g1_i1 len=217 path=[0:0-216]
TRINITY_DN85976_c0_g1_i1 len=277 path=[0:0-276]
TRINITY_DN85977_c0_g1_i1 len=2195 path=[0:0-2194]	LOC409217	Guanine nucleotide exchange factor DBS isoform X1		GO:0035556	intracellular signal transduction	GO:0005085	guanyl-nucleotide exchange factor activity			SH3 domain
TRINITY_DN85989_c0_g1_i1 len=246 path=[0:0-245]
TRINITY_DN85932_c0_g1_i1 len=346 path=[0:0-345]
TRINITY_DN85916_c0_g1_i1 len=564 path=[0:0-563]
TRINITY_DN85965_c0_g1_i1 len=249 path=[0:0-55 4:56-84 5:85-198 7:199-211 8:212-222 10:223-248]
TRINITY_DN85965_c0_g1_i2 len=200 path=[3:0-33 5:34-147 7:148-160 9:161-199]
TRINITY_DN85965_c0_g1_i5 len=201 path=[3:0-33 5:34-147 6:148-200]
TRINITY_DN85965_c0_g1_i8 len=271 path=[1:0-66 4:67-95 5:96-209 7:210-222 8:223-233 11:234-270]
TRINITY_DN85909_c0_g1_i1 len=372 path=[0:0-169 2:170-371]
TRINITY_DN85909_c0_g1_i2 len=246 path=[1:0-43 2:44-245]
TRINITY_DN85949_c0_g1_i1 len=583 path=[0:0-582]
TRINITY_DN85967_c0_g1_i1 len=574 path=[0:0-573]
TRINITY_DN85908_c0_g1_i1 len=1590 path=[0:0-1589]	ctsD	Peptidase A1 domain-containing protein	3.4.23.-;3.4.23.5	GO:0012501;GO:0097300;GO:0070265;GO:0006508;GO:0008219	programmed cell death;programmed necrotic cell death;necrotic cell death;proteolysis;cell death	GO:0004190	aspartic-type endopeptidase activity	GO:0005769;GO:0032009;GO:0045335;GO:0005764	early endosome;early phagosome;phagocytic vesicle;lysosome	Zymogen;Necrosis;Protease;Signal;Disulfide bond;Glycoprotein;Lysosome;Aspartyl protease;Hydrolase
TRINITY_DN85978_c0_g1_i1 len=516 path=[0:0-515]	rpl21	60S ribosomal protein L21		GO:0008654;GO:0006412;GO:0009617	phospholipid biosynthetic process;translation;response to bacterium	GO:0003735;GO:0016780	structural constituent of ribosome;phosphotransferase activity, for other substituted phosphate groups	GO:0022625;GO:0031012;GO:0005840;GO:1990904	cytosolic large ribosomal subunit;extracellular matrix;ribosome;ribonucleoprotein complex	Ribosomal protein;Ribonucleoprotein
TRINITY_DN85960_c0_g1_i1 len=252 path=[0:0-251]
TRINITY_DN85933_c0_g1_i1 len=437 path=[0:0-436]
TRINITY_DN85953_c0_g1_i1 len=352 path=[0:0-351]
TRINITY_DN85926_c0_g1_i1 len=257 path=[0:0-256]
TRINITY_DN85985_c0_g1_i1 len=314 path=[0:0-313]
TRINITY_DN85997_c0_g1_i1 len=490 path=[0:0-489]
TRINITY_DN85917_c0_g1_i1 len=374 path=[0:0-373]
TRINITY_DN85946_c0_g1_i1 len=231 path=[0:0-230]
TRINITY_DN85952_c0_g1_i1 len=349 path=[0:0-348]
TRINITY_DN85918_c0_g1_i1 len=312 path=[0:0-311]
TRINITY_DN85922_c0_g1_i1 len=280 path=[0:0-279]
TRINITY_DN85924_c0_g1_i1 len=306 path=[0:0-305]
TRINITY_DN85925_c0_g1_i1 len=534 path=[0:0-533]
TRINITY_DN85902_c0_g1_i1 len=284 path=[0:0-283]
TRINITY_DN85915_c0_g1_i1 len=319 path=[0:0-318]
TRINITY_DN85948_c0_g1_i1 len=629 path=[0:0-628]
TRINITY_DN85990_c0_g1_i1 len=222 path=[0:0-221]
TRINITY_DN85951_c0_g1_i1 len=314 path=[0:0-313]
TRINITY_DN85901_c0_g1_i1 len=782 path=[0:0-781]
TRINITY_DN85907_c0_g1_i1 len=263 path=[0:0-262]
TRINITY_DN85962_c0_g1_i1 len=293 path=[0:0-292]
TRINITY_DN85994_c0_g1_i1 len=442 path=[0:0-441]
TRINITY_DN85943_c0_g1_i1 len=226 path=[0:0-225]
TRINITY_DN85974_c0_g1_i1 len=1427 path=[0:0-1426]
TRINITY_DN85992_c0_g1_i1 len=1183 path=[0:0-1182]
TRINITY_DN85945_c0_g1_i1 len=635 path=[0:0-634]
TRINITY_DN85987_c0_g1_i1 len=236 path=[0:0-235]
TRINITY_DN85982_c0_g1_i1 len=245 path=[0:0-244]
TRINITY_DN85991_c0_g1_i1 len=749 path=[0:0-748]	glgB	1,4-alpha-glucan branching enzyme	2.4.1.18	GO:0005975;GO:0005978	carbohydrate metabolic process;glycogen biosynthetic process	GO:0016740;GO:0004553;GO:0102752;GO:0140658;GO:0003844;GO:0043169	transferase activity;hydrolase activity, hydrolyzing O-glycosyl compounds;1,4-alpha-glucan branching enzyme activity (using a glucosylated glycogenin as primer for glycogen synthesis);ATP-dependent chromatin remodeler activity;1,4-alpha-glucan branching enzyme activity;cation binding	GO:0043229	intracellular organelle	Transferase;Glycosidase;Glycosyltransferase;Hydrolase;Glycogen biosynthesis	Glycan biosynthesis
TRINITY_DN85912_c0_g1_i1 len=535 path=[0:0-534]
TRINITY_DN85999_c0_g1_i1 len=363 path=[0:0-362]
TRINITY_DN85934_c0_g1_i1 len=323 path=[0:0-322]
TRINITY_DN85954_c0_g1_i1 len=472 path=[0:0-471]
TRINITY_DN85913_c0_g1_i1 len=647 path=[0:0-646]	rpa2	DNA-directed RNA polymerase subunit beta	2.7.7.6	GO:0001678;GO:0006096;GO:0006351;GO:0006360;GO:0019318	intracellular glucose homeostasis;glycolytic process;DNA-templated transcription;transcription by RNA polymerase I;hexose metabolic process	GO:0003677;GO:0003899;GO:0004340;GO:0004396;GO:0005536;GO:0032549	DNA binding;DNA-directed 5'-3' RNA polymerase activity;glucokinase activity;hexokinase activity;glucose binding;ribonucleoside binding	GO:0000428;GO:0005634;GO:0005730;GO:0005736	DNA-directed RNA polymerase complex;nucleus;nucleolus;RNA polymerase I complex	DNA-directed RNA polymerase;Glycolysis;Metal-binding;Nucleotidyltransferase;Nucleus;Transcription;Transferase;Zinc;Zinc-finger	Carbohydrate degradation
TRINITY_DN85928_c0_g1_i1 len=1604 path=[0:0-1603]
TRINITY_DN85964_c0_g1_i1 len=2467 path=[0:0-2466]
TRINITY_DN85940_c0_g1_i1 len=561 path=[0:0-560]
TRINITY_DN90216_c0_g1_i1 len=257 path=[0:0-256]
TRINITY_DN90225_c0_g1_i1 len=380 path=[0:0-379]
TRINITY_DN90258_c0_g1_i1 len=396 path=[0:0-395]
TRINITY_DN90265_c0_g1_i1 len=242 path=[0:0-241]
TRINITY_DN90219_c0_g1_i1 len=233 path=[0:0-232]
TRINITY_DN90278_c0_g1_i1 len=461 path=[0:0-206 1:207-227 2:228-460]
TRINITY_DN90278_c0_g1_i2 len=440 path=[0:0-206 2:207-439]
TRINITY_DN90267_c0_g1_i2 len=718 path=[1:0-256 2:257-351 3:352-356 4:357-717]
TRINITY_DN90267_c0_g1_i3 len=623 path=[1:0-256 3:257-261 4:262-622]
TRINITY_DN90251_c0_g1_i1 len=334 path=[0:0-333]
TRINITY_DN90228_c0_g1_i1 len=305 path=[0:0-304]
TRINITY_DN90263_c0_g1_i1 len=532 path=[0:0-531]
TRINITY_DN90246_c0_g1_i1 len=348 path=[0:0-347]
TRINITY_DN90215_c0_g1_i1 len=664 path=[0:0-663]
TRINITY_DN90298_c0_g1_i1 len=389 path=[0:0-388]
TRINITY_DN90292_c0_g1_i1 len=240 path=[0:0-239]
TRINITY_DN90234_c0_g1_i1 len=271 path=[0:0-270]
TRINITY_DN90217_c0_g1_i1 len=310 path=[0:0-309]
TRINITY_DN90280_c0_g1_i1 len=1441 path=[0:0-1440]
TRINITY_DN90209_c0_g1_i1 len=287 path=[0:0-286]
TRINITY_DN90239_c0_g1_i1 len=659 path=[0:0-257 2:258-433 3:434-658]
TRINITY_DN90239_c0_g1_i2 len=506 path=[0:0-257 1:258-280 3:281-505]
TRINITY_DN90272_c0_g1_i1 len=379 path=[0:0-378]
TRINITY_DN90203_c0_g1_i1 len=548 path=[0:0-547]
TRINITY_DN90237_c0_g1_i1 len=435 path=[0:0-434]
TRINITY_DN90248_c0_g1_i1 len=293 path=[0:0-292]
TRINITY_DN90208_c0_g1_i1 len=595 path=[0:0-594]
TRINITY_DN90235_c0_g1_i1 len=224 path=[0:0-223]	LOC111603510	Tubby-related protein 4 isoform X1		GO:0035556	intracellular signal transduction					WD repeat
TRINITY_DN90243_c0_g1_i1 len=275 path=[0:0-274]
TRINITY_DN90230_c0_g1_i1 len=274 path=[0:0-273]
TRINITY_DN90214_c0_g1_i1 len=292 path=[0:0-291]	COII	Cytochrome c oxidase subunit 2	7.1.1.9			GO:0004129;GO:0005507	cytochrome-c oxidase activity;copper ion binding	GO:0005743;GO:0070469	mitochondrial inner membrane;respirasome	Translocase;Electron transport;Respiratory chain;Membrane;Magnesium;Transport;Mitochondrion inner membrane;Metal-binding;Transmembrane helix;Transmembrane;Copper;Mitochondrion
TRINITY_DN90200_c0_g1_i1 len=341 path=[0:0-340]
TRINITY_DN90270_c0_g1_i1 len=288 path=[0:0-287]
TRINITY_DN90269_c0_g1_i1 len=327 path=[0:0-326]
TRINITY_DN90293_c0_g1_i1 len=767 path=[0:0-766]
TRINITY_DN90201_c0_g1_i1 len=437 path=[0:0-180 1:181-436]
TRINITY_DN90201_c0_g1_i2 len=234 path=[0:0-180 2:181-233]
TRINITY_DN90277_c0_g1_i1 len=811 path=[0:0-810]
TRINITY_DN90294_c0_g1_i1 len=330 path=[0:0-272 1:273-329]
TRINITY_DN90294_c0_g1_i2 len=452 path=[0:0-272 2:273-451]
TRINITY_DN90211_c0_g1_i1 len=248 path=[0:0-247]
TRINITY_DN90255_c0_g1_i1 len=282 path=[0:0-281]
TRINITY_DN90254_c0_g1_i1 len=416 path=[0:0-415]
TRINITY_DN90233_c0_g1_i1 len=394 path=[0:0-393]
TRINITY_DN90221_c0_g1_i1 len=930 path=[0:0-929]
TRINITY_DN90223_c0_g1_i1 len=741 path=[0:0-740]
TRINITY_DN90210_c0_g1_i1 len=374 path=[0:0-373]
TRINITY_DN90262_c0_g1_i1 len=243 path=[0:0-242]
TRINITY_DN90229_c0_g1_i1 len=705 path=[0:0-704]
TRINITY_DN90241_c0_g1_i1 len=546 path=[0:0-545]	rplp0	60S acidic ribosomal protein P0		GO:0000027;GO:0002181;GO:0042254	ribosomal large subunit assembly;cytoplasmic translation;ribosome biogenesis	GO:0003735;GO:0070180	structural constituent of ribosome;large ribosomal subunit rRNA binding	GO:0005811;GO:0005840;GO:0022625;GO:0031012;GO:0045335;GO:1990904	lipid droplet;ribosome;cytosolic large ribosomal subunit;extracellular matrix;phagocytic vesicle;ribonucleoprotein complex	Phosphoprotein;Ribonucleoprotein;Ribosomal protein
TRINITY_DN90276_c0_g1_i1 len=337 path=[0:0-336]
TRINITY_DN90213_c0_g1_i1 len=816 path=[0:0-815]
TRINITY_DN90279_c0_g1_i1 len=544 path=[0:0-543]
TRINITY_DN90274_c0_g1_i1 len=272 path=[0:0-271]
TRINITY_DN90202_c0_g1_i1 len=592 path=[0:0-591]
TRINITY_DN90259_c0_g1_i1 len=294 path=[0:0-293]
TRINITY_DN90205_c0_g1_i1 len=227 path=[0:0-226]
TRINITY_DN90299_c0_g1_i1 len=489 path=[0:0-488]
TRINITY_DN90252_c0_g1_i1 len=1724 path=[0:0-1723]	cct5	CCT-epsilon		GO:0006457	protein folding	GO:0051082;GO:0016887;GO:0140662;GO:0005524	unfolded protein binding;ATP hydrolysis activity;ATP-dependent protein folding chaperone;ATP binding	GO:0005737;GO:0005832	cytoplasm;chaperonin-containing T-complex	Cytoplasm;Chaperone;ATP-binding;Nucleotide-binding
TRINITY_DN90231_c0_g1_i1 len=232 path=[0:0-164 2:165-231]
TRINITY_DN90231_c1_g1_i1 len=213 path=[0:0-212]
TRINITY_DN90283_c0_g1_i1 len=404 path=[0:0-403]
TRINITY_DN90236_c0_g1_i1 len=421 path=[0:0-420]
TRINITY_DN90224_c0_g1_i1 len=1060 path=[0:0-1059]
TRINITY_DN90289_c0_g1_i1 len=529 path=[0:0-528]	CaBP1	protein disulfide-isomerase	5.3.4.1	GO:0006909;GO:0034976;GO:2000427	phagocytosis;response to endoplasmic reticulum stress;positive regulation of apoptotic cell clearance	GO:0003756;GO:0015035	protein disulfide isomerase activity;protein-disulfide reductase activity	GO:0005783;GO:0005788;GO:0009986;GO:0012505	endoplasmic reticulum;endoplasmic reticulum lumen;cell surface;endomembrane system	Endoplasmic reticulum;Glycoprotein;Isomerase;Phagocytosis;Redox-active center;Repeat;Signal
TRINITY_DN90240_c0_g1_i1 len=439 path=[0:0-438]
TRINITY_DN90287_c1_g1_i1 len=373 path=[0:0-372]
TRINITY_DN90288_c0_g1_i1 len=1138 path=[0:0-1137]
TRINITY_DN90286_c0_g1_i1 len=247 path=[0:0-246]
TRINITY_DN90222_c0_g1_i1 len=341 path=[0:0-340]
TRINITY_DN90256_c0_g1_i1 len=1130 path=[0:0-1129]
TRINITY_DN90218_c0_g1_i1 len=211 path=[0:0-210]	RACK1	Small ribosomal subunit protein RACK1		GO:0035220;GO:0051304;GO:0031398;GO:0009792;GO:0040038;GO:0007626;GO:0072344;GO:0044829;GO:0048477;GO:0016310;GO:0045879;GO:0001933;GO:0042335;GO:0030838;GO:0018991;GO:1903003;GO:0030587;GO:0030334;GO:0045725;GO:0050832;GO:0008045;GO:0016243;GO:0000281;GO:0046716;GO:0075522;GO:0001934;GO:0033365;GO:0009267	wing disc development;chromosome separation;positive regulation of protein ubiquitination;embryo development ending in birth or egg hatching;polar body extrusion after meiotic divisions;locomotory behavior;rescue of stalled ribosome;positive regulation by host of viral genome replication;oogenesis;phosphorylation;negative regulation of smoothened signaling pathway;negative regulation of protein p…	GO:0001786;GO:0070006;GO:0005080;GO:0043022;GO:0016301;GO:0045182;GO:0030145;GO:0030674;GO:0035091;GO:0042802	phosphatidylserine binding;metalloaminopeptidase activity;protein kinase C binding;ribosome binding;kinase activity;translation regulator activity;manganese ion binding;protein-macromolecule adaptor activity;phosphatidylinositol binding;identical protein binding	GO:0005776;GO:0071944;GO:0045335;GO:1990904;GO:0030426;GO:0005829;GO:0005635;GO:0031252;GO:0005813;GO:0030424;GO:0044297;GO:0000776;GO:0005840;GO:0031012	autophagosome;cell periphery;phagocytic vesicle;ribonucleoprotein complex;growth cone;cytosol;nuclear envelope;cell leading edge;centrosome;axon;cell body;kinetochore;ribosome;extracellular matrix	Kinase;Receptor;WD repeat;Ribonucleoprotein;Ribosomal protein;Manganese;Repeat
TRINITY_DN90227_c0_g1_i1 len=394 path=[0:0-393]
TRINITY_DN90257_c0_g1_i1 len=265 path=[0:0-264]
TRINITY_DN90273_c0_g1_i1 len=284 path=[0:0-283]
TRINITY_DN90275_c0_g1_i1 len=343 path=[0:0-342]
TRINITY_DN90282_c0_g1_i1 len=238 path=[0:0-197 1:198-237]
TRINITY_DN90282_c0_g1_i2 len=445 path=[0:0-197 2:198-444]
TRINITY_DN90247_c0_g1_i1 len=219 path=[0:0-218]
TRINITY_DN90296_c0_g1_i1 len=252 path=[0:0-251]
TRINITY_DN90206_c0_g1_i1 len=288 path=[0:0-287]
TRINITY_DN90207_c0_g1_i1 len=202 path=[0:0-201]
TRINITY_DN90238_c0_g1_i1 len=223 path=[0:0-222]
TRINITY_DN90268_c0_g1_i1 len=303 path=[0:0-302]
TRINITY_DN90212_c0_g1_i1 len=282 path=[0:0-281]
TRINITY_DN90281_c0_g1_i1 len=344 path=[0:0-343]
TRINITY_DN90226_c0_g1_i1 len=260 path=[0:0-259]
TRINITY_DN90253_c0_g1_i1 len=1423 path=[0:0-1422]	CYP9E2	Cytochrome P450 9b2	1.14.-.-			GO:0004497;GO:0005506;GO:0016705;GO:0020037	monooxygenase activity;iron ion binding;oxidoreductase activity, acting on paired donors, with incorporation or reduction of molecular oxygen;heme binding	GO:0005789	endoplasmic reticulum membrane	Endoplasmic reticulum;Heme;Iron;Metal-binding;Microsome;Monooxygenase;Oxidoreductase
TRINITY_DN90244_c0_g1_i1 len=295 path=[0:0-294]
TRINITY_DN90204_c0_g1_i1 len=501 path=[0:0-500]
TRINITY_DN90291_c0_g1_i1 len=435 path=[0:0-434]
TRINITY_DN90242_c0_g1_i1 len=247 path=[0:0-246]
TRINITY_DN90245_c0_g1_i1 len=405 path=[0:0-404]
TRINITY_DN90284_c0_g1_i1 len=230 path=[0:0-229]
TRINITY_DN90220_c0_g1_i1 len=207 path=[0:0-206]
TRINITY_DN90232_c0_g1_i1 len=336 path=[0:0-335]
TRINITY_DN90264_c0_g1_i1 len=293 path=[0:0-292]
TRINITY_DN90250_c0_g1_i1 len=471 path=[0:0-470]
TRINITY_DN90261_c0_g1_i1 len=240 path=[0:0-239]
TRINITY_DN90249_c0_g1_i1 len=806 path=[0:0-701 2:702-706 3:707-805]	413822	Ubiquitin-conjugating enzyme E2 L3	2.3.2.23	GO:0008340;GO:0006511;GO:0009887;GO:0000209;GO:0016567;GO:0051443;GO:0097039;GO:0048557;GO:0032446	determination of adult lifespan;ubiquitin-dependent protein catabolic process;animal organ morphogenesis;protein polyubiquitination;protein ubiquitination;positive regulation of ubiquitin-protein transferase activity;protein linear polyubiquitination;embryonic digestive tract morphogenesis;protein modification by small protein conjugation	GO:0004842;GO:0016874;GO:0061631;GO:0005524;GO:0031625;GO:0016740	ubiquitin-protein transferase activity;ligase activity;ubiquitin conjugating enzyme activity;ATP binding;ubiquitin protein ligase binding;transferase activity	GO:0005634;GO:0000151	nucleus;ubiquitin ligase complex	Ubl conjugation pathway;Transferase;ATP-binding;Ligase;Nucleotide-binding	Protein modification
TRINITY_DN90249_c0_g1_i2 len=889 path=[0:0-701 1:702-789 3:790-888]	ubcD10	Ubiquitin-conjugating enzyme E2 L3	2.3.2.23	GO:0048557;GO:0032446;GO:0097039;GO:0051443;GO:0000209;GO:0016567;GO:0006511;GO:0008340;GO:0009887	embryonic digestive tract morphogenesis;protein modification by small protein conjugation;protein linear polyubiquitination;positive regulation of ubiquitin-protein transferase activity;protein polyubiquitination;protein ubiquitination;ubiquitin-dependent protein catabolic process;determination of adult lifespan;animal organ morphogenesis	GO:0016740;GO:0016874;GO:0061631;GO:0031625;GO:0005524;GO:0004842	transferase activity;ligase activity;ubiquitin conjugating enzyme activity;ubiquitin protein ligase binding;ATP binding;ubiquitin-protein transferase activity	GO:0005634;GO:0000151	nucleus;ubiquitin ligase complex	Ligase;Nucleotide-binding;ATP-binding;Ubl conjugation pathway;Transferase	Protein modification
TRINITY_DN90295_c0_g1_i1 len=339 path=[0:0-338]
TRINITY_DN90290_c0_g1_i1 len=287 path=[0:0-286]
TRINITY_DN90266_c0_g1_i1 len=276 path=[0:0-275]
TRINITY_DN90260_c0_g1_i1 len=311 path=[0:0-310]
TRINITY_DN90297_c0_g1_i1 len=322 path=[0:0-321]
TRINITY_DN67121_c0_g1_i1 len=1075 path=[0:0-1074]
TRINITY_DN67186_c0_g1_i1 len=719 path=[0:0-718]
TRINITY_DN67126_c0_g1_i1 len=544 path=[0:0-543]
TRINITY_DN67159_c0_g1_i1 len=325 path=[0:0-324]
TRINITY_DN67118_c0_g1_i1 len=908 path=[0:0-907]	esg	Escargot/snail protein homolog		GO:0035147;GO:0007417;GO:0007499;GO:0010004;GO:0036335;GO:0007489;GO:0035215;GO:2000177;GO:0007424;GO:0035094;GO:0043069;GO:0055059;GO:0001709;GO:0006355;GO:0035019;GO:0007443;GO:0007498;GO:0001837;GO:0030718;GO:0002052;GO:0035220;GO:0007427;GO:0032876;GO:0000122;GO:0045893;GO:0042332;GO:0007370;GO:0001708;GO:0045944;GO:0048749;GO:0048076;GO:0045892	branch fusion, open tracheal system;central nervous system development;ectoderm and mesoderm interaction;gastrulation involving germ band extension;intestinal stem cell homeostasis;maintenance of imaginal histoblast diploidy;genital disc development;regulation of neural precursor cell proliferation;open tracheal system development;response to nicotine;negative regulation of programmed cell death;…	GO:0003677;GO:0140297;GO:0000977;GO:0000978;GO:0000976;GO:0000981;GO:0001227;GO:0046872	DNA binding;DNA-binding transcription factor binding;RNA polymerase II transcription regulatory region sequence-specific DNA binding;RNA polymerase II cis-regulatory region sequence-specific DNA binding;transcription cis-regulatory region binding;DNA-binding transcription factor activity, RNA polymerase II-specific;DNA-binding transcription repressor activity, RNA polymerase II-specific;metal ion…	GO:0005634	nucleus	Neurogenesis;DNA-binding;Developmental protein;Repeat;Zinc;Zinc-finger;Repressor;Differentiation;Metal-binding;Nucleus
TRINITY_DN67131_c0_g1_i1 len=470 path=[0:0-469]
TRINITY_DN67154_c0_g1_i1 len=396 path=[0:0-395]
TRINITY_DN67106_c0_g1_i1 len=403 path=[0:0-402]
TRINITY_DN67190_c0_g1_i1 len=486 path=[0:0-285 2:286-485]
TRINITY_DN67199_c0_g1_i1 len=2028 path=[0:0-1302 1:1303-1317 2:1318-2027]	H15	T-box protein H15		GO:0042684;GO:0042659;GO:0032880;GO:0051402;GO:0048066;GO:0035223;GO:0009791;GO:0032502;GO:0007280;GO:0007442;GO:0040011;GO:0001745;GO:0030381;GO:0003007;GO:0001709;GO:0002119;GO:0007476;GO:0048620;GO:0035050;GO:0043282;GO:0042048;GO:0007443;GO:0007472;GO:0045138;GO:0007494;GO:0000122;GO:0006357;GO:0035265;GO:0045893;GO:0001708;GO:0045944;GO:0007509;GO:0048100;GO:0003015;GO:0001764;GO:0001707;GO:…	cardioblast cell fate commitment;regulation of cell fate specification;regulation of protein localization;neuron apoptotic process;developmental pigmentation;leg disc pattern formation;post-embryonic development;developmental process;pole cell migration;hindgut morphogenesis;locomotion;compound eye morphogenesis;chorion-containing eggshell pattern formation;heart morphogenesis;cell fate determina…	GO:0003700;GO:0001046;GO:0001217;GO:0000978;GO:0000981;GO:0019899	DNA-binding transcription factor activity;core promoter sequence-specific DNA binding;DNA-binding transcription repressor activity;RNA polymerase II cis-regulatory region sequence-specific DNA binding;DNA-binding transcription factor activity, RNA polymerase II-specific;enzyme binding	GO:0005634;GO:0005667	nucleus;transcription regulator complex	Developmental protein;Activator;DNA-binding;Transcription regulation;Transcription;Nucleus
TRINITY_DN67132_c0_g1_i1 len=250 path=[0:0-249]
TRINITY_DN67130_c0_g1_i1 len=1094 path=[0:0-1093]
TRINITY_DN67134_c0_g1_i1 len=468 path=[0:0-467]	413766	C2H2-type domain-containing protein		GO:0006355;GO:0006357;GO:0016571	regulation of DNA-templated transcription;regulation of transcription by RNA polymerase II;histone methylation	GO:0000977;GO:0000978;GO:0000981;GO:0001228;GO:0008270;GO:0016887;GO:0042054	RNA polymerase II transcription regulatory region sequence-specific DNA binding;RNA polymerase II cis-regulatory region sequence-specific DNA binding;DNA-binding transcription factor activity, RNA polymerase II-specific;DNA-binding transcription activator activity, RNA polymerase II-specific;zinc ion binding;ATP hydrolysis activity;histone methyltransferase activity	GO:0005634	nucleus	Metal-binding;Zinc;Zinc-finger
TRINITY_DN67108_c0_g1_i1 len=1895 path=[0:0-1894]	410618	Transmembrane protein 161B isoform X2		GO:0007034	vacuolar transport			GO:0016020	membrane	Glycoprotein;Membrane;Transmembrane helix;Transmembrane;Signal
TRINITY_DN67113_c0_g1_i1 len=424 path=[0:0-373 2:374-423]
TRINITY_DN67113_c0_g1_i3 len=1334 path=[0:0-373 1:374-457 4:458-484 6:485-1333]
TRINITY_DN67177_c2_g1_i1 len=478 path=[0:0-477]
TRINITY_DN67145_c0_g1_i1 len=288 path=[0:0-287]
TRINITY_DN67153_c0_g1_i1 len=251 path=[0:0-250]
TRINITY_DN67149_c0_g1_i1 len=417 path=[0:0-416]
TRINITY_DN67109_c0_g1_i1 len=376 path=[0:0-375]
TRINITY_DN67195_c0_g1_i1 len=1968 path=[0:0-1967]
TRINITY_DN67133_c0_g1_i1 len=1674 path=[0:0-1673]
TRINITY_DN67103_c0_g1_i1 len=411 path=[0:0-410]
TRINITY_DN67182_c0_g1_i1 len=322 path=[0:0-321]
TRINITY_DN67128_c0_g1_i1 len=1576 path=[0:0-1575]	LOC724798	tRNA (guanine(10)-N2)-methyltransferase homolog		GO:0034470;GO:0001510	ncRNA processing;RNA methylation	GO:0008168;GO:0003676	methyltransferase activity;nucleic acid binding			Transferase;Methyltransferase
TRINITY_DN67114_c0_g1_i1 len=784 path=[0:0-783]	rpl18	60S ribosomal protein L18		GO:0006412;GO:0002181	translation;cytoplasmic translation	GO:0003723;GO:0003735	RNA binding;structural constituent of ribosome	GO:1990904;GO:0005737;GO:0022626;GO:0005730;GO:0022625;GO:0005840	ribonucleoprotein complex;cytoplasm;cytosolic ribosome;nucleolus;cytosolic large ribosomal subunit;ribosome	Ribosomal protein;Ribonucleoprotein;Cytoplasm
TRINITY_DN67157_c0_g1_i1 len=753 path=[0:0-752]
TRINITY_DN67172_c0_g1_i1 len=644 path=[0:0-643]
TRINITY_DN67117_c0_g1_i1 len=1085 path=[0:0-1084]
TRINITY_DN67135_c0_g1_i1 len=210 path=[0:0-209]
TRINITY_DN67181_c0_g1_i1 len=708 path=[0:0-707]
TRINITY_DN67110_c0_g1_i1 len=2051 path=[0:0-2050]
TRINITY_DN67136_c0_g1_i1 len=275 path=[0:0-274]
TRINITY_DN67188_c0_g1_i1 len=440 path=[0:0-439]
TRINITY_DN67168_c0_g1_i1 len=912 path=[0:0-911]
TRINITY_DN67176_c0_g1_i1 len=397 path=[0:0-396]
TRINITY_DN67164_c0_g1_i1 len=475 path=[0:0-474]
TRINITY_DN67166_c0_g1_i1 len=759 path=[0:0-161 1:162-187 3:188-758]
TRINITY_DN67187_c0_g1_i1 len=756 path=[0:0-755]
TRINITY_DN67139_c0_g1_i1 len=536 path=[0:0-535]
TRINITY_DN67102_c0_g1_i2 len=744 path=[1:0-428 2:429-570 3:571-574 4:575-743]
TRINITY_DN67102_c0_g1_i4 len=367 path=[0:0-55 2:56-197 4:198-366]
TRINITY_DN67179_c0_g1_i1 len=304 path=[0:0-303]
TRINITY_DN67123_c0_g1_i1 len=284 path=[0:0-283]
TRINITY_DN67156_c0_g1_i1 len=201 path=[0:0-200]
TRINITY_DN67169_c0_g1_i1 len=363 path=[0:0-362]
TRINITY_DN67104_c0_g1_i1 len=269 path=[0:0-268]
TRINITY_DN67192_c0_g1_i1 len=1030 path=[0:0-1029]
TRINITY_DN67180_c0_g1_i1 len=701 path=[0:0-700]
TRINITY_DN67170_c0_g1_i1 len=437 path=[0:0-436]
TRINITY_DN67105_c0_g1_i1 len=326 path=[0:0-325]
TRINITY_DN67160_c0_g1_i1 len=282 path=[0:0-281]
TRINITY_DN67140_c0_g1_i1 len=408 path=[0:0-407]
TRINITY_DN67111_c0_g1_i1 len=937 path=[0:0-936]
TRINITY_DN67116_c1_g1_i1 len=256 path=[0:0-255]
TRINITY_DN67116_c2_g1_i1 len=866 path=[0:0-865]
TRINITY_DN67146_c0_g1_i1 len=258 path=[0:0-257]
TRINITY_DN67107_c0_g1_i1 len=307 path=[0:0-306]
TRINITY_DN67183_c0_g1_i3 len=1812 path=[0:0-461 2:462-1569 3:1570-1590 4:1591-1811]
TRINITY_DN67189_c0_g1_i1 len=950 path=[0:0-949]
TRINITY_DN67161_c0_g1_i1 len=221 path=[0:0-220]
TRINITY_DN67155_c0_g1_i1 len=327 path=[0:0-266 1:267-326]
TRINITY_DN67155_c0_g1_i2 len=319 path=[0:0-266 2:267-318]
TRINITY_DN67124_c0_g1_i1 len=277 path=[0:0-276]
TRINITY_DN67174_c0_g1_i1 len=2443 path=[0:0-2442]	725803	Protein artichoke isoform X1		GO:0040011	locomotion			GO:0016020	membrane	Repeat;Signal;Transmembrane helix;Transmembrane;Leucine-rich repeat;Membrane
TRINITY_DN67152_c0_g1_i1 len=305 path=[0:0-304]
TRINITY_DN67148_c0_g1_i1 len=510 path=[0:0-509]
TRINITY_DN67141_c0_g1_i1 len=240 path=[0:0-239]
TRINITY_DN67193_c0_g1_i1 len=1605 path=[0:0-1604]
TRINITY_DN67137_c0_g1_i2 len=358 path=[1:0-88 2:89-357]
TRINITY_DN67158_c0_g1_i1 len=684 path=[0:0-683]
TRINITY_DN67163_c0_g1_i1 len=288 path=[0:0-287]
TRINITY_DN67143_c0_g1_i1 len=496 path=[0:0-495]
TRINITY_DN67150_c0_g1_i1 len=201 path=[0:0-200]
TRINITY_DN67112_c0_g1_i1 len=308 path=[0:0-307]	RpL37	Large ribosomal subunit protein eL37		GO:0006412;GO:0002181	translation;cytoplasmic translation	GO:0019843;GO:0046872;GO:0003723;GO:0003735	rRNA binding;metal ion binding;RNA binding;structural constituent of ribosome	GO:1990904;GO:0022626;GO:0022625;GO:0005840	ribonucleoprotein complex;cytosolic ribosome;cytosolic large ribosomal subunit;ribosome	rRNA-binding;Metal-binding;Zinc;Zinc-finger;RNA-binding;Ribonucleoprotein;Ribosomal protein
TRINITY_DN67142_c0_g1_i1 len=343 path=[0:0-342]
TRINITY_DN67122_c0_g1_i1 len=283 path=[0:0-282]
TRINITY_DN67198_c0_g1_i1 len=285 path=[0:0-284]
TRINITY_DN67198_c1_g1_i1 len=208 path=[0:0-207]
TRINITY_DN67125_c0_g1_i1 len=1067 path=[0:0-1066]
TRINITY_DN67115_c0_g1_i1 len=1128 path=[0:0-1127]	RPS13	Small ribosomal subunit protein uS15		GO:0042274;GO:0002181;GO:0006412	ribosomal small subunit biogenesis;cytoplasmic translation;translation	GO:0070181;GO:0003735	small ribosomal subunit rRNA binding;structural constituent of ribosome	GO:0022627;GO:0005840;GO:0005730;GO:0022626;GO:0032040;GO:1990904	cytosolic small ribosomal subunit;ribosome;nucleolus;cytosolic ribosome;small-subunit processome;ribonucleoprotein complex	Nucleus;Ribosomal protein;Ribonucleoprotein;Cytoplasm
TRINITY_DN67178_c0_g1_i1 len=216 path=[0:0-215]
TRINITY_DN67144_c0_g1_i1 len=321 path=[0:0-320]
TRINITY_DN67165_c0_g1_i1 len=305 path=[0:0-304]
TRINITY_DN67196_c0_g1_i1 len=246 path=[0:0-245]
TRINITY_DN67120_c0_g1_i1 len=866 path=[0:0-865]
TRINITY_DN67175_c0_g1_i1 len=777 path=[0:0-776]
TRINITY_DN67101_c0_g1_i1 len=331 path=[0:0-330]
TRINITY_DN67138_c0_g1_i1 len=528 path=[0:0-84 2:85-527]
TRINITY_DN67185_c0_g1_i1 len=1259 path=[0:0-1258]	asf1	Histone chaperone asf1	1.3.1.-	GO:0009791;GO:0006334;GO:0006335;GO:0018991;GO:0060378;GO:0048024;GO:0007283;GO:0006325;GO:0016573;GO:0006337;GO:0006260;GO:0048477;GO:0000122	post-embryonic development;nucleosome assembly;DNA replication-dependent chromatin assembly;egg-laying behavior;regulation of brood size;regulation of mRNA splicing, via spliceosome;spermatogenesis;chromatin organization;histone acetylation;nucleosome disassembly;DNA replication;oogenesis;negative regulation of transcription by RNA polymerase II	GO:0061629;GO:0008201;GO:0017150;GO:0050660;GO:0042393;GO:0050750;GO:0048019	RNA polymerase II-specific DNA-binding transcription factor binding;heparin binding;tRNA dihydrouridine synthase activity;flavin adenine dinucleotide binding;histone binding;low-density lipoprotein particle receptor binding;receptor antagonist activity	GO:0005634;GO:0005783;GO:0017053;GO:0035059;GO:0005700	nucleus;endoplasmic reticulum;transcription repressor complex;RCAF complex;polytene chromosome	Chromosome;Chromatin regulator;FMN;Nucleus;Flavoprotein;Transcription;Phosphoprotein;tRNA processing;Transcription regulation;Chaperone
TRINITY_DN67119_c0_g1_i1 len=775 path=[0:0-774]	pho2a	Serine/threonine-protein phosphatase 2A catalytic subunit A	3.1.3.16	GO:0001933;GO:0045880;GO:0051225;GO:0051898;GO:0046627;GO:0050920;GO:0040028;GO:0031034;GO:0000278;GO:0045879;GO:0031156;GO:0030431;GO:0007346;GO:0000226;GO:0007052;GO:0051301;GO:0090162;GO:0051299;GO:0007098;GO:0061060;GO:0098534;GO:0007465;GO:0051321;GO:0140460;GO:0009792;GO:0061509;GO:0006470;GO:0007099;GO:0000082;GO:0090263;GO:0097720;GO:0045752;GO:0055059;GO:0007059;GO:0007100;GO:0007460;GO:…	negative regulation of protein phosphorylation;positive regulation of smoothened signaling pathway;spindle assembly;negative regulation of protein kinase B signaling;negative regulation of insulin receptor signaling pathway;regulation of chemotaxis;regulation of vulval development;myosin filament assembly;mitotic cell cycle;negative regulation of smoothened signaling pathway;regulation of sorocar…	GO:0046872;GO:0019208;GO:0033192;GO:0017018;GO:0004722;GO:0004721;GO:0017151;GO:0005516;GO:0004723	metal ion binding;phosphatase regulator activity;calmodulin-dependent protein phosphatase activity;myosin phosphatase activity;protein serine/threonine phosphatase activity;phosphoprotein phosphatase activity;DEAD/H-box RNA helicase binding;calmodulin binding;calcium-dependent protein serine/threonine phosphatase activity	GO:0008021;GO:0016607;GO:0005829;GO:0044295;GO:0005955;GO:0005737;GO:0043204;GO:0000775;GO:1905742;GO:0000159;GO:0090443;GO:0030289;GO:0005813	synaptic vesicle;nuclear speck;cytosol;axonal growth cone;calcineurin complex;cytoplasm;perikaryon;chromosome, centromeric region;Ras guanyl-nucleotide exchange factor complex;protein phosphatase type 2A complex;FAR/SIN/STRIPAK complex;protein phosphatase 4 complex;centrosome	Manganese;Cytoplasm;Mitosis;Methylation;Cell division;Metal-binding;Nucleus;Meiosis;Hydrolase;Cell cycle;Protein phosphatase;Calmodulin-binding;Cytoskeleton
TRINITY_DN67127_c0_g1_i1 len=214 path=[0:0-213]	bip2	Heat shock protein 70	3.6.4.10	GO:0009636;GO:0007413;GO:0097753;GO:0034976;GO:0006986;GO:0035194;GO:0010918;GO:0034514;GO:0001666;GO:0030433;GO:0061738;GO:0051085;GO:0030707;GO:0046689;GO:0007269;GO:0046621;GO:0070922;GO:0035332;GO:0030150;GO:0061077;GO:0035080;GO:0042594;GO:0035967;GO:0009408;GO:0000422;GO:0036335;GO:0008340;GO:0070584;GO:0030968;GO:0006950;GO:0042026	response to toxic substance;axonal fasciculation;membrane bending;response to endoplasmic reticulum stress;response to unfolded protein;ncRNA-mediated post-transcriptional gene silencing;positive regulation of mitochondrial membrane potential;mitochondrial unfolded protein response;response to hypoxia;ubiquitin-dependent ERAD pathway;late endosomal microautophagy;chaperone cofactor-dependent prot…	GO:0031072;GO:0051082;GO:0008566;GO:0016887;GO:0044183;GO:0140662;GO:0015450;GO:0005524;GO:0061629;GO:0030234	heat shock protein binding;unfolded protein binding;mitochondrial protein-transporting ATPase activity;ATP hydrolysis activity;protein folding chaperone;ATP-dependent protein folding chaperone;protein-transporting ATPase activity;ATP binding;RNA polymerase II-specific DNA-binding transcription factor binding;enzyme regulator activity	GO:0045335;GO:0005737;GO:0034663;GO:0001405;GO:0043227;GO:0020015;GO:0005829;GO:0005726;GO:0005791;GO:0071011;GO:0031012;GO:0020023;GO:0005783;GO:0005788;GO:0009507;GO:0005811	phagocytic vesicle;cytoplasm;endoplasmic reticulum chaperone complex;PAM complex, Tim23 associated import motor;membrane-bounded organelle;glycosome;cytosol;perichromatin fibrils;rough endoplasmic reticulum;precatalytic spliceosome;extracellular matrix;kinetoplast;endoplasmic reticulum;endoplasmic reticulum lumen;chloroplast;lipid droplet	Plastid;Kinetoplast;ATP-binding;Nucleotide-binding;Coiled coil;Chloroplast;Transit peptide;Chaperone;Endoplasmic reticulum;Signal;Stress response
TRINITY_DN67100_c0_g1_i1 len=982 path=[0:0-981]
TRINITY_DN67129_c0_g1_i1 len=272 path=[0:0-271]
TRINITY_DN67151_c0_g1_i1 len=529 path=[0:0-528]
TRINITY_DN22067_c0_g1_i1 len=295 path=[0:0-294]
TRINITY_DN22067_c1_g1_i1 len=228 path=[0:0-227]
TRINITY_DN22067_c2_g1_i1 len=210 path=[0:0-209]
TRINITY_DN22062_c0_g1_i1 len=1409 path=[0:0-1408]
TRINITY_DN22009_c0_g1_i2 len=1067 path=[0:0-714 2:715-741 3:742-759 4:760-1066]	102654608	Homeobox protein ceh-19				GO:0000981;GO:0003677	DNA-binding transcription factor activity, RNA polymerase II-specific;DNA binding	GO:0005634	nucleus	Nucleus;DNA-binding;Homeobox
TRINITY_DN22044_c1_g1_i1 len=232 path=[0:0-231]
TRINITY_DN22055_c0_g1_i1 len=330 path=[0:0-329]
TRINITY_DN22055_c1_g1_i1 len=263 path=[0:0-262]
TRINITY_DN22059_c0_g1_i1 len=1099 path=[0:0-639 1:640-778 3:779-1098]
TRINITY_DN22059_c0_g1_i2 len=1127 path=[0:0-639 2:640-806 3:807-1126]
TRINITY_DN22021_c0_g1_i2 len=842 path=[0:0-281 1:282-282 2:283-841]
TRINITY_DN22083_c0_g1_i10 len=1278 path=[4:0-284 9:285-285 15:286-289 16:290-469 17:470-470 18:471-593 19:594-751 20:752-754 21:755-874 22:875-878 23:879-1277]
TRINITY_DN22083_c0_g1_i11 len=1077 path=[0:0-564 6:565-597 11:598-650 14:651-673 15:674-677 23:678-1076]
TRINITY_DN22083_c0_g1_i12 len=734 path=[1:0-103 7:104-147 13:148-169 19:170-327 20:328-330 22:331-334 23:335-733]
TRINITY_DN22083_c0_g1_i13 len=1051 path=[0:0-564 5:565-624 14:625-647 15:648-651 23:652-1050]
TRINITY_DN22083_c0_g1_i14 len=1666 path=[0:0-564 6:565-597 11:598-650 14:651-673 15:674-677 16:678-857 17:858-858 18:859-981 19:982-1139 20:1140-1142 21:1143-1262 22:1263-1266 23:1267-1665]
TRINITY_DN22083_c0_g1_i15 len=293 path=[1:0-103 8:104-169 18:170-292]
TRINITY_DN22083_c0_g1_i16 len=900 path=[3:0-335 19:336-493 20:494-496 22:497-500 23:501-899]
TRINITY_DN22083_c0_g1_i2 len=1238 path=[0:0-564 6:565-597 11:598-650 14:651-673 19:674-831 20:832-834 22:835-838 23:839-1237]
TRINITY_DN22083_c0_g1_i3 len=693 path=[1:0-103 7:104-147 12:148-166 20:167-169 21:170-289 22:290-293 23:294-692]
TRINITY_DN22083_c0_g1_i6 len=1484 path=[0:0-564 6:565-597 10:598-675 17:676-676 18:677-799 19:800-957 20:958-960 21:961-1080 22:1081-1084 23:1085-1483]
TRINITY_DN22083_c0_g1_i7 len=573 path=[1:0-103 7:104-147 12:148-166 20:167-169 22:170-173 23:174-572]
TRINITY_DN22083_c1_g1_i1 len=274 path=[0:0-273]
TRINITY_DN22083_c3_g1_i1 len=589 path=[0:0-152 2:153-222 3:223-588]
TRINITY_DN22083_c3_g1_i2 len=522 path=[0:0-152 1:153-155 3:156-521]
TRINITY_DN22082_c0_g1_i1 len=318 path=[0:0-317]
TRINITY_DN22094_c0_g1_i1 len=408 path=[0:0-158 2:159-407]
TRINITY_DN22094_c0_g1_i3 len=972 path=[0:0-158 3:159-283 7:284-884 9:885-971]
TRINITY_DN22094_c0_g1_i4 len=748 path=[0:0-158 3:159-283 5:284-747]
TRINITY_DN22094_c0_g1_i5 len=1013 path=[1:0-322 6:323-324 7:325-925 9:926-1012]	LOC100577795	Probable serine/threonine-protein kinase DDB_G0282963		GO:0016310	phosphorylation	GO:0046983;GO:0003700;GO:0016301	protein dimerization activity;DNA-binding transcription factor activity;kinase activity			Transferase;Kinase
TRINITY_DN22094_c0_g1_i6 len=979 path=[3:0-124 4:125-375 6:376-377 7:378-978]
TRINITY_DN22077_c0_g1_i1 len=737 path=[0:0-736]
TRINITY_DN22054_c1_g1_i1 len=330 path=[0:0-329]
TRINITY_DN22057_c0_g1_i1 len=342 path=[0:0-282 1:283-341]
TRINITY_DN22057_c0_g1_i2 len=371 path=[0:0-282 2:283-370]
TRINITY_DN22014_c0_g1_i1 len=721 path=[0:0-321 2:322-323 4:324-720]
TRINITY_DN22014_c0_g1_i2 len=554 path=[1:0-154 2:155-156 4:157-553]
TRINITY_DN22014_c0_g1_i3 len=452 path=[1:0-154 2:155-156 3:157-451]
TRINITY_DN22023_c0_g1_i1 len=255 path=[0:0-254]
TRINITY_DN22087_c0_g1_i1 len=399 path=[0:0-98 5:99-122 6:123-127 10:128-139 11:140-149 13:150-202 14:203-239 18:240-251 19:252-261 20:262-398]
TRINITY_DN22087_c0_g1_i11 len=202 path=[2:0-55 5:56-79 7:80-83 8:84-84 10:85-96 11:97-106 13:107-159 15:160-164 16:165-201]
TRINITY_DN22087_c0_g1_i12 len=246 path=[1:0-96 3:97-98 19:99-108 20:109-245]
TRINITY_DN22087_c0_g1_i7 len=205 path=[2:0-55 5:56-79 7:80-83 8:84-84 10:85-96 11:97-106 12:107-204]
TRINITY_DN22087_c1_g1_i1 len=302 path=[0:0-152 1:153-199 4:200-301]
TRINITY_DN22087_c1_g1_i2 len=308 path=[0:0-152 1:153-199 3:200-307]
TRINITY_DN22087_c1_g1_i3 len=212 path=[0:0-152 2:153-211]
TRINITY_DN22087_c2_g1_i1 len=204 path=[0:0-203]
TRINITY_DN22087_c3_g1_i1 len=236 path=[0:0-235]
TRINITY_DN22079_c0_g1_i2 len=1795 path=[0:0-1327 2:1328-1794]	LOC413278	Homer protein homolog 1 isoform X1		GO:0007216	G protein-coupled glutamate receptor signaling pathway	GO:0035256	G protein-coupled glutamate receptor binding	GO:0014069;GO:0005737	postsynaptic density;cytoplasm	Synapse;Coiled coil
TRINITY_DN22075_c0_g1_i1 len=514 path=[0:0-513]
TRINITY_DN22042_c0_g1_i1 len=635 path=[0:0-93 1:94-99 2:100-213 3:214-267 4:268-325 6:326-354 7:355-391 9:392-416 10:417-434 11:435-446 12:447-634]
TRINITY_DN22042_c0_g1_i3 len=575 path=[0:0-93 2:94-207 4:208-265 6:266-294 7:295-331 9:332-356 10:357-374 11:375-386 12:387-574]
TRINITY_DN22007_c1_g1_i1 len=724 path=[0:0-723]
TRINITY_DN22026_c0_g1_i1 len=273 path=[0:0-272]
TRINITY_DN22043_c0_g1_i1 len=352 path=[0:0-351]
TRINITY_DN22010_c0_g1_i1 len=586 path=[0:0-219 3:220-388 4:389-585]
TRINITY_DN22010_c0_g1_i3 len=582 path=[0:0-219 1:220-460 2:461-581]
TRINITY_DN22010_c0_g1_i4 len=694 path=[0:0-219 3:220-388 5:389-693]
TRINITY_DN22010_c0_g1_i5 len=935 path=[0:0-219 1:220-460 3:461-629 5:630-934]
TRINITY_DN22010_c0_g2_i1 len=420 path=[0:0-419]
TRINITY_DN22010_c1_g1_i1 len=245 path=[0:0-244]
TRINITY_DN22010_c1_g2_i1 len=400 path=[0:0-399]
TRINITY_DN22033_c0_g1_i1 len=306 path=[0:0-54 4:55-109 5:110-305]
TRINITY_DN22033_c0_g1_i2 len=501 path=[1:0-304 5:305-500]
TRINITY_DN22033_c0_g1_i3 len=568 path=[1:0-304 2:305-316 4:317-371 5:372-567]
TRINITY_DN22033_c0_g1_i4 len=471 path=[1:0-304 2:305-316 3:317-470]
TRINITY_DN22050_c0_g1_i1 len=438 path=[0:0-225 1:226-437]
TRINITY_DN22050_c0_g1_i2 len=322 path=[0:0-225 2:226-321]
TRINITY_DN22036_c0_g1_i1 len=301 path=[0:0-300]
TRINITY_DN22036_c1_g1_i2 len=528 path=[0:0-62 1:63-193 2:194-476 4:477-527]
TRINITY_DN22036_c1_g1_i4 len=544 path=[0:0-62 2:63-345 3:346-543]
TRINITY_DN22040_c0_g1_i2 len=1380 path=[0:0-46 2:47-1121 4:1122-1379]	fl(2)d	Pre-mRNA-splicing regulator female-lethal(2)D		GO:0000381;GO:0030154;GO:0008380;GO:0007530;GO:0007548;GO:0019099;GO:0006397;GO:0007539;GO:0000375;GO:0080009;GO:0048749	regulation of alternative mRNA splicing, via spliceosome;cell differentiation;RNA splicing;sex determination;sex differentiation;female germ-line sex determination;mRNA processing;primary sex determination, soma;RNA splicing, via transesterification reactions;mRNA methylation;compound eye development			GO:0005634;GO:0036396	nucleus;RNA N6-methyladenosine methyltransferase complex	Developmental protein;Differentiation;mRNA processing;Sexual differentiation;Coiled coil;Nucleus;mRNA splicing
TRINITY_DN22040_c0_g1_i5 len=2515 path=[1:0-1124 2:1125-2199 3:2200-2256 4:2257-2514]	fl(2)d	Pre-mRNA-splicing regulator female-lethal(2)D		GO:0000381;GO:0030154;GO:0008380;GO:0007530;GO:0007548;GO:0019099;GO:0007539;GO:0006397;GO:0000375;GO:0080009;GO:0048749	regulation of alternative mRNA splicing, via spliceosome;cell differentiation;RNA splicing;sex determination;sex differentiation;female germ-line sex determination;primary sex determination, soma;mRNA processing;RNA splicing, via transesterification reactions;mRNA methylation;compound eye development			GO:0005634;GO:0036396	nucleus;RNA N6-methyladenosine methyltransferase complex	Developmental protein;mRNA splicing;Coiled coil;Nucleus;mRNA processing;Sexual differentiation;Differentiation
TRINITY_DN22000_c0_g1_i1 len=1517 path=[0:0-1516]	LOC113206490	Gastrula zinc finger protein xLCGF3.1-like isoform X1								Metal-binding;Zinc;Zinc-finger
TRINITY_DN22000_c1_g1_i1 len=628 path=[0:0-627]
TRINITY_DN22046_c0_g1_i1 len=237 path=[0:0-236]
TRINITY_DN22046_c0_g2_i1 len=244 path=[0:0-243]
TRINITY_DN22035_c0_g1_i1 len=383 path=[1:0-191 2:192-382]
TRINITY_DN22035_c0_g1_i2 len=281 path=[0:0-89 2:90-280]
TRINITY_DN22035_c0_g2_i1 len=282 path=[0:0-281]
TRINITY_DN22013_c0_g1_i1 len=248 path=[0:0-204 2:205-205 4:206-247]
TRINITY_DN22013_c0_g1_i2 len=268 path=[0:0-204 1:205-224 2:225-225 4:226-267]
TRINITY_DN22051_c0_g1_i1 len=338 path=[0:0-157 1:158-169 2:170-337]
TRINITY_DN22012_c0_g1_i2 len=946 path=[1:0-53 2:54-521 3:522-523 5:524-524 6:525-544 7:545-580 9:581-625 10:626-685 11:686-687 13:688-845 15:846-945]
TRINITY_DN22012_c0_g1_i6 len=241 path=[7:0-35 9:36-80 10:81-140 15:141-240]
TRINITY_DN22012_c0_g1_i7 len=1694 path=[1:0-53 2:54-521 3:522-523 6:524-543 7:544-579 8:580-625 10:626-685 11:686-687 12:688-1255 13:1256-1413 14:1414-1693]
TRINITY_DN22020_c0_g1_i1 len=1473 path=[0:0-1351 2:1352-1472]
TRINITY_DN22015_c0_g1_i1 len=785 path=[0:0-784]
TRINITY_DN22098_c0_g1_i1 len=842 path=[1:0-317 2:318-841]
TRINITY_DN22070_c0_g1_i1 len=324 path=[1:0-115 2:116-169 3:170-182 5:183-222 7:223-262 8:263-323]
TRINITY_DN22070_c0_g1_i2 len=362 path=[1:0-115 2:116-169 4:170-204 5:205-244 6:245-361]
TRINITY_DN22070_c0_g1_i4 len=358 path=[0:0-149 2:150-203 3:204-216 5:217-256 7:257-296 8:297-357]
TRINITY_DN22031_c0_g1_i1 len=323 path=[0:0-322]
TRINITY_DN22049_c0_g1_i1 len=325 path=[0:0-324]
TRINITY_DN22029_c0_g1_i1 len=411 path=[1:0-238 2:239-410]
TRINITY_DN22029_c0_g1_i2 len=226 path=[0:0-53 2:54-225]
TRINITY_DN22047_c0_g1_i2 len=493 path=[1:0-71 2:72-252 3:253-256 4:257-307 5:308-311 6:312-385 7:386-492]
TRINITY_DN22091_c0_g1_i1 len=541 path=[0:0-540]
TRINITY_DN22091_c1_g1_i1 len=275 path=[2:0-41 17:42-64 31:65-112 33:113-274]
TRINITY_DN22091_c1_g1_i10 len=1228 path=[40:0-316 41:317-317 42:318-369 44:370-392 46:393-453 50:454-468 52:469-1227]
TRINITY_DN22091_c1_g1_i11 len=1576 path=[3:0-601 10:602-616 14:617-677 17:678-700 31:701-748 32:749-752 35:753-753 37:754-1070 39:1071-1140 40:1141-1457 41:1458-1458 42:1459-1510 44:1511-1533 47:1534-1575]
TRINITY_DN22091_c1_g1_i13 len=1925 path=[0:0-946 11:947-959 15:960-964 19:965-970 21:971-990 22:991-992 23:993-1008 25:1009-1014 28:1015-1049 31:1050-1097 32:1098-1101 35:1102-1102 37:1103-1419 39:1420-1489 40:1490-1806 41:1807-1807 42:1808-1859 44:1860-1882 47:1883-1924]
TRINITY_DN22091_c1_g1_i16 len=436 path=[6:0-179 15:180-184 19:185-190 21:191-210 22:211-212 23:213-228 24:229-273 26:274-314 30:315-435]
TRINITY_DN22091_c1_g1_i17 len=1260 path=[0:0-946 11:947-959 15:960-964 19:965-970 21:971-990 22:991-992 23:993-1008 25:1009-1014 28:1015-1049 31:1050-1097 33:1098-1259]
TRINITY_DN22091_c1_g1_i2 len=1365 path=[0:0-946 11:947-959 15:960-964 19:965-970 21:971-990 22:991-992 23:993-1008 25:1009-1014 28:1015-1049 31:1050-1097 32:1098-1101 35:1102-1102 36:1103-1364]
TRINITY_DN22091_c1_g1_i21 len=1505 path=[3:0-601 10:602-616 13:617-660 45:661-684 48:685-710 51:711-1504]
TRINITY_DN22091_c1_g1_i24 len=1152 path=[8:0-131 12:132-132 16:133-240 41:241-241 42:242-293 44:294-316 46:317-377 50:378-392 52:393-1151]
TRINITY_DN22091_c1_g1_i34 len=2587 path=[7:0-1676 42:1677-1728 44:1729-1751 46:1752-1812 50:1813-1827 52:1828-2586]
TRINITY_DN22091_c3_g1_i1 len=240 path=[0:0-239]
TRINITY_DN22056_c0_g1_i10 len=1230 path=[2:0-322 3:323-324 4:325-379 5:380-422 7:423-476 8:477-484 9:485-553 11:554-572 12:573-706 14:707-1229]
TRINITY_DN22056_c0_g1_i2 len=1090 path=[2:0-322 3:323-324 4:325-379 5:380-422 6:423-480 9:481-549 10:550-566 14:567-1089]
TRINITY_DN22056_c0_g1_i5 len=634 path=[2:0-322 3:323-324 5:325-367 7:368-421 8:422-429 9:430-498 11:499-517 13:518-633]
TRINITY_DN22056_c0_g1_i8 len=1175 path=[2:0-322 3:323-324 5:325-367 7:368-421 8:422-429 9:430-498 11:499-517 12:518-651 14:652-1174]
TRINITY_DN22056_c0_g1_i9 len=288 path=[1:0-75 8:76-83 9:84-152 11:153-171 13:172-287]
TRINITY_DN22078_c0_g1_i1 len=477 path=[0:0-198 2:199-476]
TRINITY_DN22078_c0_g1_i2 len=407 path=[1:0-128 2:129-406]
TRINITY_DN22078_c0_g2_i1 len=389 path=[0:0-388]
TRINITY_DN22088_c0_g1_i1 len=582 path=[0:0-128 1:129-221 2:222-581]
TRINITY_DN22088_c0_g1_i2 len=489 path=[0:0-128 2:129-488]
TRINITY_DN22088_c0_g2_i1 len=815 path=[0:0-814]
TRINITY_DN22088_c1_g1_i1 len=310 path=[1:0-98 2:99-309]
TRINITY_DN22088_c1_g1_i2 len=471 path=[0:0-259 2:260-470]
TRINITY_DN22088_c2_g1_i1 len=494 path=[0:0-493]
TRINITY_DN22088_c3_g1_i1 len=248 path=[0:0-247]
TRINITY_DN22092_c0_g1_i4 len=1255 path=[2:0-68 3:69-104 4:105-733 5:734-1150 7:1151-1254]
TRINITY_DN22092_c0_g1_i5 len=655 path=[1:0-97 3:98-133 5:134-550 7:551-654]
TRINITY_DN22017_c0_g1_i1 len=546 path=[0:0-545]
TRINITY_DN22069_c0_g1_i3 len=380 path=[0:0-311 1:312-379]
TRINITY_DN22038_c0_g1_i1 len=297 path=[0:0-107 3:108-154 5:155-201 13:202-223 15:224-225 16:226-296]
TRINITY_DN22038_c0_g1_i4 len=214 path=[1:0-52 9:53-54 12:55-68 13:69-90 15:91-92 17:93-213]
TRINITY_DN22038_c0_g1_i6 len=280 path=[0:0-107 2:108-182 8:183-183 11:184-184 12:185-198 13:199-220 14:221-279]
TRINITY_DN22008_c0_g1_i1 len=225 path=[0:0-88 2:89-122 3:123-125 5:126-146 6:147-158 7:159-224]
TRINITY_DN22008_c0_g1_i2 len=254 path=[0:0-88 1:89-122 3:123-125 4:126-157 6:158-169 8:170-203 9:204-253]
TRINITY_DN22008_c0_g1_i4 len=263 path=[0:0-88 1:89-122 3:123-125 5:126-146 6:147-158 8:159-192 10:193-262]
TRINITY_DN22037_c0_g1_i1 len=250 path=[0:0-249]
TRINITY_DN22089_c0_g1_i1 len=532 path=[0:0-192 1:193-370 2:371-531]
TRINITY_DN22089_c0_g1_i2 len=354 path=[0:0-192 2:193-353]
TRINITY_DN22072_c0_g1_i1 len=799 path=[2:0-113 3:114-288 5:289-406 6:407-408 8:409-798]
TRINITY_DN22072_c0_g1_i3 len=569 path=[2:0-113 3:114-288 4:289-568]
TRINITY_DN22072_c0_g1_i4 len=484 path=[2:0-113 3:114-288 5:289-406 6:407-408 7:409-483]
TRINITY_DN22072_c0_g1_i7 len=789 path=[0:0-103 3:104-278 5:279-396 6:397-398 8:399-788]
TRINITY_DN22072_c0_g2_i1 len=298 path=[1:0-96 2:97-297]
TRINITY_DN22072_c0_g2_i2 len=313 path=[0:0-111 2:112-312]
TRINITY_DN22058_c0_g1_i1 len=228 path=[0:0-227]
TRINITY_DN22022_c0_g1_i1 len=341 path=[0:0-30 7:31-81 8:82-88 10:89-112 12:113-121 13:122-202 22:203-226 23:227-236 25:237-265 27:266-340]
TRINITY_DN22022_c0_g1_i4 len=495 path=[1:0-73 2:74-119 4:120-146 6:147-235 8:236-242 10:243-266 12:267-275 14:276-291 15:292-328 16:329-349 18:350-352 21:353-356 22:357-380 24:381-413 26:414-419 27:420-494]
TRINITY_DN22022_c0_g1_i7 len=382 path=[1:0-73 2:74-119 5:120-184 7:185-235 8:236-242 10:243-266 12:267-275 14:276-291 15:292-328 16:329-349 18:350-352 19:353-353 21:354-357 22:358-381]
TRINITY_DN22022_c0_g1_i8 len=359 path=[1:0-73 2:74-119 5:120-184 7:185-235 8:236-242 9:243-266 16:267-287 18:288-290 19:291-291 21:292-295 22:296-319 23:320-329 25:330-358]
TRINITY_DN22086_c0_g1_i1 len=576 path=[0:0-459 1:460-498 3:499-575]
TRINITY_DN22086_c0_g1_i2 len=551 path=[0:0-459 2:460-473 3:474-550]
TRINITY_DN22073_c0_g1_i1 len=462 path=[0:0-461]
TRINITY_DN22073_c1_g1_i1 len=317 path=[0:0-229 1:230-316]
TRINITY_DN22073_c1_g1_i2 len=2389 path=[0:0-229 2:230-909 4:910-931 6:932-1053 7:1054-2327 8:2328-2388]
TRINITY_DN22073_c1_g1_i3 len=2272 path=[0:0-229 2:230-909 3:910-913 4:914-935 5:936-936 7:937-2210 8:2211-2271]
TRINITY_DN22048_c0_g1_i1 len=466 path=[0:0-465]
TRINITY_DN22068_c0_g1_i1 len=715 path=[0:0-714]
TRINITY_DN22093_c0_g1_i1 len=296 path=[0:0-235 2:236-236 4:237-295]
TRINITY_DN22093_c0_g1_i2 len=2663 path=[1:0-2137 2:2138-2138 3:2139-2535 5:2536-2598 7:2599-2662]	v1g200856	Protein Flattop homolog		GO:0044782	cilium organization			GO:0016324;GO:0036064;GO:0005929;GO:0005737	apical plasma membrane;ciliary basal body;cilium;cytoplasm	Cell membrane;Cell projection;Cilium biogenesis/degradation;Cytoplasm;Cytoskeleton;Membrane
TRINITY_DN22093_c0_g1_i3 len=697 path=[0:0-235 2:236-236 3:237-633 5:634-696]
TRINITY_DN22093_c0_g1_i4 len=342 path=[0:0-235 2:236-236 5:237-299 6:300-341]
TRINITY_DN22093_c0_g2_i2 len=469 path=[0:0-215 2:216-258 3:259-468]
TRINITY_DN22093_c1_g1_i1 len=783 path=[3:0-93 7:94-291 9:292-375 10:376-380 12:381-782]
TRINITY_DN22093_c1_g1_i10 len=578 path=[5:0-86 9:87-170 10:171-175 12:176-577]
TRINITY_DN22093_c1_g1_i3 len=754 path=[2:0-346 10:347-351 12:352-753]
TRINITY_DN22093_c1_g1_i4 len=236 path=[5:0-86 9:87-170 10:171-175 11:176-235]
TRINITY_DN22093_c1_g1_i5 len=441 path=[3:0-93 7:94-291 9:292-375 10:376-380 11:381-440]
TRINITY_DN22093_c1_g1_i6 len=320 path=[0:0-47 6:48-63 7:64-261 8:262-319]
TRINITY_DN22093_c1_g1_i8 len=609 path=[1:0-201 10:202-206 12:207-608]
TRINITY_DN22093_c1_g1_i9 len=350 path=[3:0-93 7:94-291 8:292-349]
TRINITY_DN22025_c0_g1_i1 len=532 path=[1:0-208 2:209-531]
TRINITY_DN22025_c0_g1_i2 len=474 path=[0:0-150 2:151-473]
TRINITY_DN22011_c0_g1_i1 len=649 path=[0:0-648]
TRINITY_DN22011_c0_g2_i4 len=4609 path=[2:0-1041 4:1042-1739 6:1740-2936 7:2937-2996 8:2997-3865 9:3866-3866 10:3867-4608]	409865	Protein retinal degeneration B isoform X1		GO:0046488;GO:0016056;GO:0071482;GO:0006396;GO:0016059;GO:0006816;GO:0007608;GO:0007601;GO:0007603;GO:0015914;GO:0007602	phosphatidylinositol metabolic process;rhodopsin mediated signaling pathway;cellular response to light stimulus;RNA processing;deactivation of rhodopsin mediated signaling;calcium ion transport;sensory perception of smell;visual perception;phototransduction, visible light;phospholipid transport;phototransduction	GO:0004000;GO:0046872;GO:0005548;GO:0070300;GO:1990050;GO:0035091;GO:0008525;GO:0031210;GO:0008526	adenosine deaminase activity;metal ion binding;phospholipid transporter activity;phosphatidic acid binding;phosphatidic acid transfer activity;phosphatidylinositol binding;phosphatidylcholine transporter activity;phosphatidylcholine binding;phosphatidylinositol transfer activity	GO:0005737;GO:0071944;GO:0016029;GO:0110165;GO:0005794	cytoplasm;cell periphery;subrhabdomeral cisterna;cellular anatomical entity;Golgi apparatus	Transport;Vision;Phosphoprotein;Calcium transport;Methylation;Lipid-binding;Sensory transduction;Golgi apparatus;Calcium;Lipid transport
TRINITY_DN22011_c0_g2_i6 len=829 path=[1:0-85 9:86-86 10:87-828]
TRINITY_DN22011_c0_g2_i8 len=4561 path=[2:0-1041 3:1042-1053 4:1054-1751 6:1752-2948 8:2949-3817 9:3818-3818 10:3819-4560]	rdgB	Protein retinal degeneration B		GO:0007608;GO:0006816;GO:0007601;GO:0007603;GO:0015914;GO:0007602;GO:0016059;GO:0016056;GO:0046488;GO:0006396;GO:0071482	sensory perception of smell;calcium ion transport;visual perception;phototransduction, visible light;phospholipid transport;phototransduction;deactivation of rhodopsin mediated signaling;rhodopsin mediated signaling pathway;phosphatidylinositol metabolic process;RNA processing;cellular response to light stimulus	GO:0008525;GO:0035091;GO:0031210;GO:0008526;GO:1990050;GO:0046872;GO:0070300;GO:0005548;GO:0004000	phosphatidylcholine transporter activity;phosphatidylinositol binding;phosphatidylcholine binding;phosphatidylinositol transfer activity;phosphatidic acid transfer activity;metal ion binding;phosphatidic acid binding;phospholipid transporter activity;adenosine deaminase activity	GO:0005794;GO:0110165;GO:0005886;GO:0016020;GO:0005737;GO:0016029;GO:0071944	Golgi apparatus;cellular anatomical entity;plasma membrane;membrane;cytoplasm;subrhabdomeral cisterna;cell periphery	Lipid transport;Lipid-binding;Methylation;Sensory transduction;Golgi apparatus;Calcium;Ion transport;Calcium transport;Phosphoprotein;Vision;Transport
TRINITY_DN22064_c0_g1_i1 len=247 path=[0:0-193 2:194-246]
TRINITY_DN22064_c0_g1_i2 len=306 path=[0:0-193 1:194-252 2:253-305]
TRINITY_DN22006_c0_g1_i1 len=551 path=[0:0-550]
TRINITY_DN22076_c0_g1_i2 len=1142 path=[0:0-948 2:949-974 3:975-1141]
TRINITY_DN22018_c0_g1_i1 len=608 path=[0:0-346 1:347-413 2:414-414 3:415-607]
TRINITY_DN22018_c0_g1_i2 len=402 path=[0:0-346 2:347-347 4:348-401]
TRINITY_DN22018_c0_g1_i3 len=469 path=[0:0-346 1:347-413 2:414-414 4:415-468]
TRINITY_DN22018_c1_g1_i1 len=288 path=[0:0-158 1:159-160 7:161-287]
TRINITY_DN22018_c1_g1_i2 len=792 path=[0:0-158 2:159-310 4:311-471 5:472-663 6:664-664 7:665-791]
TRINITY_DN22018_c1_g1_i3 len=494 path=[0:0-158 1:159-160 3:161-204 4:205-365 6:366-366 7:367-493]
TRINITY_DN22085_c0_g1_i1 len=643 path=[0:0-135 2:136-642]
TRINITY_DN22085_c0_g1_i2 len=907 path=[1:0-399 2:400-906]
TRINITY_DN22084_c0_g1_i2 len=749 path=[0:0-493 1:494-494 4:495-498 6:499-578 8:579-651 10:652-653 13:654-748]
TRINITY_DN22084_c0_g1_i3 len=940 path=[0:0-493 1:494-494 2:495-497 3:498-685 4:686-689 6:690-769 8:770-842 10:843-844 13:845-939]
TRINITY_DN22084_c0_g1_i8 len=1144 path=[0:0-493 1:494-494 2:495-497 3:498-685 4:686-689 6:690-769 7:770-984 8:985-1057 9:1058-1058 12:1059-1143]
TRINITY_DN22084_c0_g1_i9 len=664 path=[0:0-493 8:494-566 10:567-568 13:569-663]
TRINITY_DN22005_c0_g1_i1 len=212 path=[0:0-211]
TRINITY_DN22090_c0_g1_i1 len=506 path=[0:0-118 2:119-189 3:190-505]
TRINITY_DN22034_c0_g1_i1 len=238 path=[0:0-237]
TRINITY_DN22099_c0_g1_i1 len=955 path=[0:0-228 2:229-389 3:390-619 5:620-881 6:882-885 7:886-954]
TRINITY_DN22099_c0_g1_i2 len=577 path=[0:0-228 1:229-245 5:246-507 7:508-576]
TRINITY_DN22099_c0_g1_i3 len=724 path=[0:0-228 2:229-389 4:390-723]
TRINITY_DN22099_c1_g1_i1 len=213 path=[0:0-212]
TRINITY_DN22024_c0_g1_i1 len=352 path=[0:0-351]
TRINITY_DN22024_c1_g1_i1 len=285 path=[0:0-284]
TRINITY_DN22001_c0_g1_i2 len=1085 path=[1:0-127 3:128-521 4:522-525 5:526-547 6:548-833 7:834-876 9:877-999 10:1000-1084]
TRINITY_DN22001_c0_g1_i3 len=896 path=[2:0-250 3:251-644 7:645-687 9:688-810 10:811-895]
TRINITY_DN22001_c0_g1_i4 len=611 path=[1:0-127 3:128-521 4:522-525 10:526-610]
TRINITY_DN22001_c0_g1_i6 len=792 path=[0:0-254 6:255-540 7:541-583 9:584-706 10:707-791]
TRINITY_DN22097_c0_g1_i1 len=274 path=[0:0-273]
TRINITY_DN22097_c1_g1_i1 len=202 path=[0:0-201]
TRINITY_DN22097_c1_g2_i1 len=489 path=[0:0-488]
TRINITY_DN22027_c0_g1_i1 len=205 path=[0:0-204]
TRINITY_DN22027_c1_g1_i1 len=203 path=[0:0-202]
TRINITY_DN22032_c0_g1_i1 len=429 path=[0:0-232 1:233-234 2:235-428]
TRINITY_DN22003_c0_g1_i1 len=348 path=[0:0-347]
TRINITY_DN22074_c0_g1_i1 len=272 path=[0:0-271]
TRINITY_DN22074_c0_g2_i2 len=464 path=[0:0-129 2:130-463]
TRINITY_DN22045_c1_g1_i1 len=205 path=[0:0-204]
TRINITY_DN22019_c0_g1_i1 len=1121 path=[0:0-142 1:143-148 3:149-1120]
TRINITY_DN22019_c0_g1_i2 len=1244 path=[0:0-142 2:143-271 3:272-1243]
TRINITY_DN22019_c1_g2_i3 len=630 path=[1:0-254 2:255-268 3:269-310 5:311-325 6:326-331 7:332-402 9:403-509 10:510-629]
TRINITY_DN22019_c1_g2_i5 len=712 path=[0:0-366 3:367-408 4:409-433 7:434-504 8:505-511 9:512-618 11:619-711]
TRINITY_DN22019_c1_g2_i6 len=559 path=[1:0-254 6:255-260 7:261-331 9:332-438 10:439-558]
TRINITY_DN22019_c1_g3_i3 len=397 path=[3:0-114 4:115-157 5:158-265 6:266-272 7:273-310 8:311-396]
[truncated: 226,407+ more rows]
